# Supplementary material for: A novel class of heat-responsive small RNAs derived from the chloroplast genome of Chinese cabbage (Brassica rapa)
Source: BMC Genomics. 2011 Jun 3;12:289. doi: 10.1186/1471-2164-12-289 (PMC3126784; doi:10.1186/1471-2164-12-289)
Supplement: Additional file 5 — csRNAs of csR-5sr-1 family. [file 1471-2164-12-289-S5.XLS]

## Sheet: Additional File 5
Additional File 5. csRNAs of csR-5sr-1 family
Small RNA sequence	Length		Reads
		HT	MT	Arabidopsis
CTCGACGCCAGGA a	13	1		4
GCTCGACGCCAGGA	14			9
AGCTCGACGCCAGGA	15		1	13
TAGCTCGACGCCAGGA	16	1		1
ATAGCTCGACGCCAGGA	17			2
AATAGCTCGACGCCAGGA	18		2	2
AAATAGCTCGACGCCAGGA	19	2		2
AAAATAGCTCGACGCCAGGA	20			1
AAAAATAGCTCGACGCCAGGA	21	1	2	6
GAAAAATAGCTCGACGCCAGGA	22	4	2	1
GGAAAAATAGCTCGACGCCAGGA	23	11	33	1
CGGAAAAATAGCTCGACGCCAGGA	24	25	30	3
GCGGAAAAATAGCTCGACGCCAGGA	25	17	13	1
TGCGGAAAAATAGCTCGACGCCAGGA	26	10	1
CTGCGGAAAAATAGCTCGACGCCAGGA	27		1
CCTGCGGAAAAATAGCTCGACGCCAGGA	28	1
TCCTGCGGAAAAATAGCTCGACGCCAGGA	29	1	1
GGGGAGGTCCTGCGGAAAAATAGCTCGACGCCAGGA	36	11	3
CTCGACGCCAGGAT	14	100	33	179
GCTCGACGCCAGGAT	15	232	136	239
AGCTCGACGCCAGGAT	16	110	59	162
TAGCTCGACGCCAGGAT	17	209	91	68
ATAGCTCGACGCCAGGAT	18	174	63	120
AATAGCTCGACGCCAGGAT	19	136	52	136
AAATAGCTCGACGCCAGGAT	20	105	61	166
AAAATAGCTCGACGCCAGGAT	21	79	57	118
AAAAATAGCTCGACGCCAGGAT	22	40	31	98
GAAAAATAGCTCGACGCCAGGAT	23	143	172	112
GGAAAAATAGCTCGACGCCAGGAT	24	275	445	53
CGGAAAAATAGCTCGACGCCAGGAT	25	867	846	54
GCGGAAAAATAGCTCGACGCCAGGAT	26	472	448	58
TGCGGAAAAATAGCTCGACGCCAGGAT	27	295	138	1
CTGCGGAAAAATAGCTCGACGCCAGGAT	28	46	9	12
CCTGCGGAAAAATAGCTCGACGCCAGGAT	29	50	36
TCCTGCGGAAAAATAGCTCGACGCCAGGAT	30	20	14
GTCCTGCGGAAAAATAGCTCGACGCCAGGAT	31	9	7
GGTCCTGCGGAAAAATAGCTCGACGCCAGGAT	32	10	3
GGGAGGTCCTGCGGAAAAATAGCTCGACGCCAGGAT	36	5
CTCGACGCCAGGATG	15	691	157	745
GCTCGACGCCAGGATG b	16	1964	999	2535
AGCTCGACGCCAGGATG	17	1140	497	2421
TAGCTCGACGCCAGGATG	18	1813	640	430
ATAGCTCGACGCCAGGATG	19	1292	351	618
AATAGCTCGACGCCAGGATG	20	1446	586	654
AAATAGCTCGACGCCAGGATG	21	827	415	647
AAAATAGCTCGACGCCAGGATG	22	546	257	531
AAAAATAGCTCGACGCCAGGATG	23	342	134	393
GAAAAATAGCTCGACGCCAGGATG	24	2570	1756	297
GGAAAAATAGCTCGACGCCAGGATG	25	2669	2669	45
CGGAAAAATAGCTCGACGCCAGGATG	26	5871	3924	21
GCGGAAAAATAGCTCGACGCCAGGATG	27	2381	1451	32
TGCGGAAAAATAGCTCGACGCCAGGATG	28	2354	961	1
CTGCGGAAAAATAGCTCGACGCCAGGATG	29	396	86	1
CCTGCGGAAAAATAGCTCGACGCCAGGATG	30	57	18
TCCTGCGGAAAAATAGCTCGACGCCAGGATG	31	16	4
GTCCTGCGGAAAAATAGCTCGACGCCAGGATG	32	825	317
GGAGGTCCTGCGGAAAAATAGCTCGACGCCAGGATG	36	11	2
CTCGACGCCAGGATGA	16	18	2	85
GCTCGACGCCAGGATGA	17	70	20	135
AGCTCGACGCCAGGATGA	18	27	8	95
TAGCTCGACGCCAGGATGA	19	48	9	29
ATAGCTCGACGCCAGGATGA	20	29	3	33
AATAGCTCGACGCCAGGATGA	21	28	7	30
AAATAGCTCGACGCCAGGATGA	22	27	10	24
AAAATAGCTCGACGCCAGGATGA	23	15	3	18
AAAAATAGCTCGACGCCAGGATGA	24	11	3	10
GAAAAATAGCTCGACGCCAGGATGA	25	49	17	6
GGAAAAATAGCTCGACGCCAGGATGA	26	55	56	2
CGGAAAAATAGCTCGACGCCAGGATGA	27	76	35	1
GCGGAAAAATAGCTCGACGCCAGGATGA	28	25	13
TGCGGAAAAATAGCTCGACGCCAGGATGA	29	45	16
CTGCGGAAAAATAGCTCGACGCCAGGATGA	30	5
CCTGCGGAAAAATAGCTCGACGCCAGGATGA	31	1
GAGGTCCTGCGGAAAAATAGCTCGACGCCAGGATGA	36	26	8
CTCGACGCCAGGATGAT	17	6	2	59
GCTCGACGCCAGGATGAT	18	18	7	96
AGCTCGACGCCAGGATGAT	19	9	1	77
TAGCTCGACGCCAGGATGAT	20	17	3	15
ATAGCTCGACGCCAGGATGAT	21	12		18
AATAGCTCGACGCCAGGATGAT	22	15	8	13
AAATAGCTCGACGCCAGGATGAT	23	12	4	15
AAAATAGCTCGACGCCAGGATGAT	24	11	2	5
AAAAATAGCTCGACGCCAGGATGAT	25	2	2	1
GAAAAATAGCTCGACGCCAGGATGAT	26	25	10
GGAAAAATAGCTCGACGCCAGGATGAT	27	54	43
CGGAAAAATAGCTCGACGCCAGGATGAT	28	63	16
GCGGAAAAATAGCTCGACGCCAGGATGAT	29	68	30
TGCGGAAAAATAGCTCGACGCCAGGATGAT	30	36	15
CTGCGGAAAAATAGCTCGACGCCAGGATGAT	31	7
CCTGCGGAAAAATAGCTCGACGCCAGGATGAT	32
AGGTCCTGCGGAAAAATAGCTCGACGCCAGGATGAT	36	21	6
CTCGACGCCAGGATGATG	18	8		4
GCTCGACGCCAGGATGATG	19	12	1	3
AGCTCGACGCCAGGATGATG	20	23	1	9
TAGCTCGACGCCAGGATGATG	21	25	1	7
ATAGCTCGACGCCAGGATGATG	22	14	2	1
AATAGCTCGACGCCAGGATGATG	23	14	2
AAATAGCTCGACGCCAGGATGATG	24	14	1
AAAATAGCTCGACGCCAGGATGATG	25	7	1
AAAAATAGCTCGACGCCAGGATGATG	26	5	3
GAAAAATAGCTCGACGCCAGGATGATG	27	3
GGAAAAATAGCTCGACGCCAGGATGATG	28	33	15
CGGAAAAATAGCTCGACGCCAGGATGATG	29	10	2
GCGGAAAAATAGCTCGACGCCAGGATGATG	30
TGCGGAAAAATAGCTCGACGCCAGGATGATG	31	6	1
CTGCGGAAAAATAGCTCGACGCCAGGATGATG	32	2
GGTCCTGCGGAAAAATAGCTCGACGCCAGGATGATG	36
CTCGACGCCAGGATGATGA	19
GCTCGACGCCAGGATGATGA	20
AGCTCGACGCCAGGATGATGA	21
TAGCTCGACGCCAGGATGATGA	22		1
ATAGCTCGACGCCAGGATGATGA	23
AATAGCTCGACGCCAGGATGATGA	24	1
AAATAGCTCGACGCCAGGATGATGA	25	1
AAAAATAGCTCGACGCCAGGATGATGA	27	1
GGAAAAATAGCTCGACGCCAGGATGATGA	29	1
CGGAAAAATAGCTCGACGCCAGGATGATGA	30	2	1
GCGGAAAAATAGCTCGACGCCAGGATGATGA	31	1
TGCGGAAAAATAGCTCGACGCCAGGATGATGA	32	1
GCTCGACGCCAGGATGATGAA	21
AGCTCGACGCCAGGATGATGAA	22
TAGCTCGACGCCAGGATGATGAA	23		2
GAAAAATAGCTCGACGCCAGGATGATGAA	29	1
GCTCGACGCCAGGATGATGAAA	22	1
TAGCTCGACGCCAGGATGATGAAA	24		1
CTCGACGCCAGGATGATGAAAA	22
GCTCGACGCCAGGATGATGAAAA	23
AAATAGCTCGACGCCAGGATGATGAAAA	28	1
AAAATAGCTCGACGCCAGGATGATGAAAA	29
CTCGACGCCAGGATGATGAAAAG	23
GCTCGACGCCAGGATGATGAAAAG	24	3
AGCTCGACGCCAGGATGATGAAAAG	25
AAATAGCTCGACGCCAGGATGATGAAAAG	29
GAAAAATAGCTCGACGCCAGGATGATGAAAAG	32	1
GCGGAAAAATAGCTCGACGCCAGGATGATGAAAAGC	36
AGCTCGACGCCAGGATGATGAAAAGCT	27
CTCGACGCCAGGATGATGAAAAGCTT	26		1
GCTCGACGCCAGGATGATGAAAAGCTT	27
a: The core sequence of csR-5sr-1 family was indicated by underline;
b: The dominating csRNAs in csR-5sr-1 family of each dataset were highlighted.
