# Supplementary material for: A novel class of heat-responsive small RNAs derived from the chloroplast genome of Chinese cabbage (Brassica rapa)
Source: BMC Genomics. 2011 Jun 3;12:289. doi: 10.1186/1471-2164-12-289 (PMC3126784; doi:10.1186/1471-2164-12-289)
Supplement: Additional file 7 — The csRNAs that were reduced in the HT lines (less than 20%). [file 1471-2164-12-289-S7.XLS]

## Sheet: Additional File 8
Additional File 7. The csRNAs that were reduced in the HT lines (less than 20%)
csRNA sequence	Size (nt)	Abundance （Reads）b				Chinese cabbage chloroplast genome		Arabidopsis chloroplast genome		CDS information					No. of hit
		CK-1	CK-2	HT-1	HT-2	Strand	Location	Strand	Location	Gene	RNA origin	Gene strand	Start	End
GGGGATATAGCTCAGTTGGTAGAGCTCCG	29	5359	4742	507	539	forward	102742..102770	forward	103665..103693	trn-Ala_3	tRNA	strand=+	103665	103702	hit=2
AGGGATATAACTCAGCGGTAGAGTGTCACCT	31	817	743	140	141	forward	99780..99810	forward	100709..100739	trn-Val_4	tRNA	strand=+	100709	100780	hit=2
TTCATGGACGTTGATAAGATCTTT	24	1914	1543	333	299	forward	103694..103717	forward	104618..104641	ig-RNA114	ig-RNA	starnd=+	104539	104690	hit=2
GGGGATATAGCTCAGTTGGTAGAGCTCCGCT	31	986	672	17	14	forward	102742..102772	forward	103665..103695	trn-Ala_3	tRNA	strand=+	103665	103702	hit=2
TTCATGGACGTTGATAAGATCTTTC	25	817	717	147	115	forward	103694..103718	forward	104618..104642	ig-RNA114	ig-RNA	starnd=+	104539	104690	hit=2
GCCGGGATAGCTCAGTTGGTAGAGCAGAGGAC	32	231	142	33	30	forward	46991..47022	forward	48175..48206	trn-Phe	tRNA	strand=+	48175	48247	hit=1
ACTGAAAATCCTCGTG	16	484	308	13	10	forward	47021..47036	forward	48205..48220	trn-Phe	tRNA	strand=+	48175	48247	hit=2
ACTGAAAATCCTCGTG	16	484	308	13	10	forward	47075..47090	forward	48205..48220	trn-Phe	tRNA	strand=+	48175	48247	hit=2
TGTGACCAATTAACCAACCAACAAAACTAC	30	311	369	2		forward	127753..127782	forward	128698..128727	ycf1	mRNA:Other	strand=-	123884	129244	hit=2
GCGTCCATTGTCTAATGGATAGGACATAGGTC	32	217	183	9	6	forward	9321..9352	forward	9590..9621	trn-Arg_2	tRNA	strand=+	9590	9661	hit=1
AAGGAAGCTATAAGTAATGCAACTATGAA	29	239	266	32	19	forward	100054..100082	forward	100983..101011	ig-RNA109	ig-RNA	starnd=+	100781	101011	hit=2
AGACTTGAAC	10	331	208	43	41	forward	106768..106777	forward	107692..107701	4.5S rrn	rRNA	strand=+	107599	107701	hit=2
AAGGAAGCTATAAGTAATGCAACTATGA	28	220	181	31	34	forward	100054..100081	forward	100983..101010	ig-RNA109	ig-RNA	starnd=+	100781	101011	hit=2
TTGCGTCGTTGTGCCTGGGCTGTGAGGGCT	30	259	107	1		forward	101834..101863	forward	102838..102867	ig-RNA111	ig-RNA	starnd=+	102838	103566	hit=2
TGAGGCATCCTAACAGACCGGTAGACTTGNAC	32	6	20			forward	106746..106777	forward	107670..107701	4.5S rrn	rRNA	strand=+	107599	107701	hit=2
ACGCCAGGATG	11	251	65	41	21	forward	107136..107146	forward	108060..108070	5S rrn	rRNA	strand=+	107949	108069	hit=2
TGTGACCAATTAACCAACCAACAAAACTACT	31	88	112	1	2	forward	127753..127783	forward	128698..128728	ycf1	mRNA:Other	strand=-	123884	129244	hit=2
TGTGACCAATTAACCAACCAACAAAACTA	29	84	108			forward	127753..127781	forward	128698..128726	ycf1	mRNA:Other	strand=-	123884	129244	hit=2
AGTTCGGATTGCAGG	15	65	45	16	5	forward	101329..101343	forward	102258..102272	16S rrn	rRNA	strand=+	101012	102502	hit=2
TGTGACCAATTAACCAACCAACA	23	63	75	1	2	forward	127753..127775	forward	128698..128720	ycf1	mRNA:Other	strand=-	123884	129244	hit=2
TTGGGTCGTTGCGATTACGGG	21	104	36	13	6	forward	102780..102800	forward	103703..103723	ig-RNA113	ig-RNA	starnd=+	103703	104503	hit=2
AGCGAACTCCATGCGAATATGAAGC	25	97	70	3	5	forward	99968..99992	forward	100897..100921	ig-RNA109	ig-RNA	starnd=+	100781	101011	hit=2
AAGGAAGCTATAAGTAATGCAACTATGAATC	31	81	59	3	3	forward	100054..100084	forward	100983..101013	16S rrn	rRNA	strand=+	101012	102502	hit=2
TTGCGTCGTTGTGCCTGGGCTGTGAGGGCTC	31	82	44	2	1	forward	101834..101864	forward	102838..102868	ig-RNA111	ig-RNA	starnd=+	102838	103566	hit=2
AGTTCTATTTCTTGATGGGGGA	22	60	54	3	6	forward	99758..99779	forward	100687..100708	ig-RNA108	ig-RNA	starnd=+	98794	100708	hit=2
TATAGCTCAGTTGGTAGAGCTCCG	24	39	31	2	2	forward	102747..102770	forward	103670..103693	trn-Ala_3	tRNA	strand=+	103665	103702	hit=2
CAATTCGATCAGG	13	70	49			forward	106799..106811	forward	107723..107735	ig-RNA116	ig-RNA	starnd=+	107702	107948	hit=2
TTCATGGACGTTGATAAGATCTTTCCATTTAG	32	44	51	2	3	forward	103694..103725	forward	104618..104649	ig-RNA114	ig-RNA	starnd=+	104539	104690	hit=2
AGCGGGTATAGTTTAGTGG	19	40	23	5	5	forward	8390..8408	forward	8645..8663	trn-Gly_1	tRNA	strand=+	8646	8668	hit=1
AGGATGAACGCTGGCGGCATGCTTAACAC	29	34	17	2	8	forward	100109..100137	forward	101038..101066	16S rrn	rRNA	strand=+	101012	102502	hit=2
AGTTACTCTAGGGATAACAGGCTGATC	27	36	24	6	6	forward	106219..106245	forward	107143..107169	23S rrn	rRNA	strand=+	104691	107500	hit=2
GAACTCCATGCGAATATGAAGC	22	63	42			forward	99971..99992	forward	100900..100921	ig-RNA109	ig-RNA	starnd=+	100781	101011	hit=2
ATCGGAAAGAACACCAACGGCGAAAGC	27	36	25	8	3	forward	100736..100762	forward	101665..101691	16S rrn	rRNA	strand=+	101012	102502	hit=2
TTGCGTCGTTGTGCCTGGGCTGTGAGGGC	29	61	24	2	2	forward	101834..101862	forward	102838..102866	ig-RNA111	ig-RNA	starnd=+	102838	103566	hit=2
AGGAGTCATTGGTTCAAATCCAATAGTAGG	30	42	44	10	7	forward	50991..51020	forward	52097..52126	trn-Met_1	tRNA	strand=+	52056	52128	hit=1
GAGAGGACCGGGAAGGAC	18	47	26	4		forward	106443..106460	forward	107367..107384	23S rrn	rRNA	strand=+	104691	107500	hit=2
TTTAAAATCGTGAGGGTTCAAGTCCCTC	28	31	24	2	2	forward	46611..46638	forward	47455..47482	trn-Leu_5	tRNA	strand=+	47441	47490	hit=1
GCAATGGGCGAAAGCCTGACGGAGCAATG	29	32	15	5	3	forward	100424..100452	forward	101353..101381	16S rrn	rRNA	strand=+	101012	102502	hit=2
GCGTCTGTAG	10	43	37	5	5	forward	100605..100614	forward	101534..101543	16S rrn	rRNA	strand=+	101012	102502	hit=2
AATGCGTAGAGATCGGAAAGAAC	23	29	15	6	2	forward	100725..100747	forward	101654..101676	16S rrn	rRNA	strand=+	101012	102502	hit=2
ATCGGAAAGAACACCAACGGCGAAAGCA	28	35	14	5	4	forward	100736..100763	forward	101665..101692	16S rrn	rRNA	strand=+	101012	102502	hit=2
TGGAGTCGGCG	11	51	20	9	4	forward	102999..103009	forward	103922..103932	ig-RNA113	ig-RNA	starnd=+	103703	104503	hit=2
GAAATGCGTAGAGATCGGAAAGAAC	25	24	17	2	4	forward	100723..100747	forward	101652..101676	16S rrn	rRNA	strand=+	101012	102502	hit=2
CGTGTTTAGTTGCCACCGTTGAGTTTGGAAC	31	27	19	4	5	forward	101147..101177	forward	102076..102106	16S rrn	rRNA	strand=+	101012	102502	hit=2
AGTACGGTAGGGGCAGAGGGAAT	23	25	11	1	5	forward	100685..100707	forward	101614..101636	16S rrn	rRNA	strand=+	101012	102502	hit=2
CGTTAGAGCATTGA	14	42	24	7	5	forward	106410..106423	forward	107334..107347	23S rrn	rRNA	strand=+	104691	107500	hit=2
ATCTTCACAGACCAAGAACTACGAG	25	32	36	1	4	forward	102197..102221	forward	103201..103225	ig-RNA111	ig-RNA	starnd=+	102838	103566	hit=2
CAACTCTCTCTAAGGAACTCGGCAAAAT	28	26	16	4	4	forward	105456..105483	forward	106380..106407	23S rrn	rRNA	strand=+	104691	107500	hit=2
AGCGGATAACTGCTGAAAGCATCTAAG	27	22	19	3	5	forward	106518..106544	forward	107442..107468	23S rrn	rRNA	strand=+	104691	107500	hit=2
TGCCGAAGCTGTGGGATGTCAAAATG	26	15	19	3	3	forward	104943..104968	forward	105867..105892	23S rrn	rRNA	strand=+	104691	107500	hit=2
GTGAAATGCGTAGAGATCGGAAAGAAC	27	17	19	4	3	forward	100721..100747	forward	101650..101676	16S rrn	rRNA	strand=+	101012	102502	hit=2
AGACAACTCTCTCTAAGGAACTCGGCAAA	29	19	17	2	3	forward	105453..105481	forward	106377..106405	23S rrn	rRNA	strand=+	104691	107500	hit=2
CGTAGGCTGAGGAGCAAAAGGAGGAATCCGC	31	18	19	3	2	forward	100244..100274	forward	101173..101203	16S rrn	rRNA	strand=+	101012	102502	hit=2
AGGGATATAACTCAGCGGTAGAGTGTCACCTT	32	14	9	1		forward	99780..99811	forward	100709..100740	trn-Val_4	tRNA	strand=+	100709	100780	hit=2
CGAAGTCGTTACCTTAACCGCAAGGAGGGGGG	32	25	12	2	5	forward	101462..101493	forward	102391..102422	16S rrn	rRNA	strand=+	101012	102502	hit=2
AACCTGGCGAACTGAAACATC	21	21	12	2	2	forward	103932..103952	forward	104856..104876	23S rrn	rRNA	strand=+	104691	107500	hit=2
TGTGACCAATTAACCAACCAACAAAACT	28	37	33			forward	127753..127780	forward	128698..128725	ycf1	mRNA:Other	strand=-	123884	129244	hit=2
GCGAACTCCATGCG	14	35	27	1		forward	99969..99982	forward	100898..100911	ig-RNA109	ig-RNA	starnd=+	100781	101011	hit=2
GCGAACTCCATGCGAATATGAAGC	24	25	24	6	3	forward	99969..99992	forward	100898..100921	ig-RNA109	ig-RNA	starnd=+	100781	101011	hit=2
GGTAGAATCAGTCAGGGGC	19	42	19	1		forward	103537..103555	forward	104461..104479	ig-RNA113	ig-RNA	starnd=+	103703	104503	hit=2
TGTGACCAATTAACCAACCAAC	22	19	23	1	3	forward	127753..127774	forward	128698..128719	ycf1	mRNA:Other	strand=-	123884	129244	hit=2
TGTGACCAATTAACCAACCAACAAAAC	27	28	37		1	forward	127753..127779	forward	128698..128724	ycf1	mRNA:Other	strand=-	123884	129244	hit=2
AGACAACTCTCTCTAAGGAACTCGGCAAAAT	31	10	15	1	3	forward	105453..105483	forward	106377..106407	23S rrn	rRNA	strand=+	104691	107500	hit=2
ACACTATGGGAGCTG	15	28	20	5	1	forward	101439..101453	forward	102368..102382	16S rrn	rRNA	strand=+	101012	102502	hit=2
AGGAAGGAGA	10	33	24	2	4	forward	58434..58443	forward	59607..59616	ig-RNA59	ig-RNA	starnd=+	59361	59771	hit=1
AATACCCCGTAGGCTGAGGAGCAAAAGGA	29	25	13	5	2	forward	100237..100265	forward	101166..101194	16S rrn	rRNA	strand=+	101012	102502	hit=2
CAATAAGTCTATTGGAATTGG	21	32	23		2	forward	151347..151367	forward	152354..152374	ig-RNA154	ig-RNA	starnd=+	152338	152505	hit=2
GTGGAGCGGTGAAATGCGTAGAGATCGGAAA	31	23	21	4	3	forward	100713..100743	forward	101642..101672	16S rrn	rRNA	strand=+	101012	102502	hit=2
AAGCTTCATCGTCGAGAGGGA	21	23	13	3	3	forward	104753..104773	forward	105677..105697	23S rrn	rRNA	strand=+	104691	107500	hit=2
CATCGGGGAGTGAAATAGAACATGAAA	27	28	17	6	3	forward	104266..104292	forward	105190..105216	23S rrn	rRNA	strand=+	104691	107500	hit=2
TGCTTCGGGGAGTTGAAAATAAGCGTAGATCC	32	19	17	1	4	forward	103839..103870	forward	104763..104794	23S rrn	rRNA	strand=+	104691	107500	hit=2
CTGGACAGAAAGACCCTATGAAGCTTC	27	11	15	3		forward	105831..105857	forward	106755..106781	23S rrn	rRNA	strand=+	104691	107500	hit=2
AACAGACCGGTAG	13	34	16	7	2	forward	106757..106769	forward	107681..107693	4.5S rrn	rRNA	strand=+	107599	107701	hit=2
TATAGCTCAGTTGGTAGAGCTCCGCT	26	14	14			forward	102747..102772	forward	103670..103695	trn-Ala_3	tRNA	strand=+	103665	103702	hit=2
AGTGAAATAGAACATGAAACC	21	24	18	4	3	forward	104274..104294	forward	105198..105218	23S rrn	rRNA	strand=+	104691	107500	hit=2
ACAACTCTCTCTAAGGAACTCGGCAAAAT	29	17	11	2	3	forward	105455..105483	forward	106379..106407	23S rrn	rRNA	strand=+	104691	107500	hit=2
TTAAAATCGTGAGGGTTCAAGTCCCTC	27	20	16	3	2	forward	46612..46638	forward	47456..47482	trn-Leu_5	tRNA	strand=+	47441	47490	hit=1
TATGACCTCAAAATAACTGGGGTCAAGGTCGG	32	17	14	5	1	forward	104701..104732	forward	105625..105656	23S rrn	rRNA	strand=+	104691	107500	hit=2
ACGGTATCTGGGGAATAAGCATCG	24	13	10	2	1	forward	100512..100535	forward	101441..101464	16S rrn	rRNA	strand=+	101012	102502	hit=2
AGAGATCGGAAAGAACACCAACGGCGAA	28	13	18	3	3	forward	100732..100759	forward	101661..101688	16S rrn	rRNA	strand=+	101012	102502	hit=2
TTTTCAGGGTAAGAAGGGGTAGAGAAAA	28	13	14	4	1	forward	105276..105303	forward	106200..106227	23S rrn	rRNA	strand=+	104691	107500	hit=2
AGATCGGAAAGAACACCAACGGCGAAAGCA	30	14	11	2	2	forward	100734..100763	forward	101663..101692	16S rrn	rRNA	strand=+	101012	102502	hit=2
AACGGATAAAAGTTACTCTAGGGATAACAGGC	32	24	10	3	2	forward	106209..106240	forward	107133..107164	23S rrn	rRNA	strand=+	104691	107500	hit=2
AGGATGAACGCTGGCGGCATGCTTAACACAT	31	12	12	2		forward	100109..100139	forward	101038..101068	16S rrn	rRNA	strand=+	101012	102502	hit=2
GTAGAGATCGGAAAGAACACCAACGGCGA	29	14	12	1	2	forward	100730..100758	forward	101659..101687	16S rrn	rRNA	strand=+	101012	102502	hit=2
AACGGATAAAAGTTACTCTAGGGATAACA	29	10	14	2	2	forward	106209..106237	forward	107133..107161	23S rrn	rRNA	strand=+	104691	107500	hit=2
TACCCGAAACCGACACAGGTGGGTAGGTAGA	31	21	15	2	2	forward	105405..105435	forward	106329..106359	23S rrn	rRNA	strand=+	104691	107500	hit=2
GAAAGGCGTAGTCGATGGACAACAGG	26	13	13	2	3	forward	105151..105176	forward	106075..106100	23S rrn	rRNA	strand=+	104691	107500	hit=2
CGAAGATGAACGGGGCTAAGCGATCTG	27	21	12	3		forward	104918..104944	forward	105842..105868	23S rrn	rRNA	strand=+	104691	107500	hit=2
AAGAATGAAACTCAAAGGAATTGA	24	16	14		5	forward	100931..100954	forward	101860..101883	16S rrn	rRNA	strand=+	101012	102502	hit=2
TTGCGTCGTTGTGCCTGGGCTGTGAGGGCTCT	32	34	14			forward	101834..101865	forward	102838..102869	ig-RNA111	ig-RNA	starnd=+	102838	103566	hit=2
TAGTTACAAAATCAAATCGTATTGAGAGC	29	20	18		1	forward	51126..51154	forward	52254..52282	atpE	mRNA:ATP	strand=-	52265	52663	hit=1
GAGACAACTCTCTCTAAGGAACTCGGCAA	29	17	13	3	3	forward	105452..105480	forward	106376..106404	23S rrn	rRNA	strand=+	104691	107500	hit=2
CAGGAAAAGCTCGAACGACCTTCAACAAAAGG	32	17	8		3	forward	105366..105397	forward	106290..106321	23S rrn	rRNA	strand=+	104691	107500	hit=2
TGGGACTGAGACACGGCCCAGACTCCTACGGG	32	19	10	1		forward	100370..100401	forward	101299..101330	16S rrn	rRNA	strand=+	101012	102502	hit=2
CAAGAATGAAACTCAAAGGAATTGACGGG	29	16	13	2	3	forward	100930..100958	forward	101859..101887	16S rrn	rRNA	strand=+	101012	102502	hit=2
TAGTAGGTAAACTTGAAGGAGA	22	17	17	4	2	forward	54809..54830	forward	55949..55970	rbcL	mRNA:Rubisco	strand=+	54958	56397	hit=1
ACTCTCTCTAAGGAACTCGGCAAAATAGC	29	13	11	2	1	forward	105458..105486	forward	106382..106410	23S rrn	rRNA	strand=+	104691	107500	hit=2
CAATGCCGCGTGGAGGTAGAAGG	23	24	3	3	1	forward	100448..100470	forward	101377..101399	16S rrn	rRNA	strand=+	101012	102502	hit=2
TGTATGGGGGCTGACG	16	17	7	2	2	forward	105593..105608	forward	106517..106532	23S rrn	rRNA	strand=+	104691	107500	hit=2
CGTAGAGATCGGAAAGAACACCAACGGCG	29	10	10		2	forward	100729..100757	forward	101658..101686	16S rrn	rRNA	strand=+	101012	102502	hit=2
GTTCGATTCCCGCTAT	16	10	5	1	1	forward	35670..35685	forward	36540..36555	trn-Gly_3	tRNA	strand=+	36490	36560	hit=1
AGTTCTATTTCTTGATGGGGG	21	21	21	1	1	forward	99758..99778	forward	100687..100707	ig-RNA108	ig-RNA	starnd=+	98794	100708	hit=2
TAGCTCGACGCCAGGATGATG	21	25	14		1	forward	107129..107149	forward	108053..108073	5S rrn	rRNA	strand=+	107949	108069	hit=2
GTAGATCCGGAGATTCCCGAATAGGTT	27	14	11	1	4	forward	103863..103889	forward	104787..104813	23S rrn	rRNA	strand=+	104691	107500	hit=2
AGGGGAGCGAATGGGATTAGATACCCCAGTAG	32	15	16	4	2	forward	100802..100833	forward	101731..101762	16S rrn	rRNA	strand=+	101012	102502	hit=2
TAACTCTGTGCCAGCAGCCGCGGT	24	14	6	1	2	forward	100538..100561	forward	101467..101490	16S rrn	rRNA	strand=+	101012	102502	hit=2
ACGGATAAAAGTTACTCTAGGGATAACAGGCT	32	12	15	2		forward	106210..106241	forward	107134..107165	23S rrn	rRNA	strand=+	104691	107500	hit=2
GGGACTGAGACACGGCCCAGACTCCTACGGGA	32	14	13	3	1	forward	100371..100402	forward	101300..101331	16S rrn	rRNA	strand=+	101012	102502	hit=2
GCCGAAGCTGTGGGATGTCAAAATGCATCGG	31	13	11		4	forward	104944..104974	forward	105868..105898	23S rrn	rRNA	strand=+	104691	107500	hit=2
CGGGTACAGTAGTAG	15	21	14	2	5	forward	54800..54814	forward	55940..55954	rbcL	mRNA:Rubisco	strand=+	54958	56397	hit=1
GTAGATCCGGAGATTCCCGAATAGGT	26	10	13	2	1	forward	103863..103888	forward	104787..104812	23S rrn	rRNA	strand=+	104691	107500	hit=2
CGAAAGGCGTAACGATCTGGGCACTGT	27	13	8	1	2	forward	105748..105774	forward	106672..106698	23S rrn	rRNA	strand=+	104691	107500	hit=2
GAAGGCAGGGCTAGTGACTGGAGTGAAGT	29	16	10	1	2	forward	101498..101526	forward	102427..102455	16S rrn	rRNA	strand=+	101012	102502	hit=2
AGAACAGAA	9	29	14	1		forward	45546..45554	forward	46400..46408	ig-RNA45	ig-RNA	starnd=+	46286	46893	hit=4
AGAACAGAA	9	29	14	1		forward	107967..107975	forward	46400..46408	ig-RNA45	ig-RNA	starnd=+	46286	46893	hit=4
ATGAAACTCAAAGGAATTGACG	22	17	10	3	2	forward	100935..100956	forward	101864..101885	16S rrn	rRNA	strand=+	101012	102502	hit=2
CAAGAGCTCACATCGACGGGAAGGTT	26	17	9	4	1	forward	106251..106276	forward	107175..107200	23S rrn	rRNA	strand=+	104691	107500	hit=2
CTTGTTCCTACATGACCTGA	20	24	17	4		forward	106778..106797	forward	107702..107721	ig-RNA116	ig-RNA	starnd=+	107702	107948	hit=2
GAAATGCTTCGGGGAGTTGAAAATAAGCGTAG	32	15	15	2	4	forward	103835..103866	forward	104759..104790	23S rrn	rRNA	strand=+	104691	107500	hit=2
GAGTTGAAAATAAGCGTAGATCCGGAGA	28	10	10	2	1	forward	103848..103875	forward	104772..104799	23S rrn	rRNA	strand=+	104691	107500	hit=2
TGTAGGGAGGGACTTATGT	19	16	11	3	1	forward	53803..53821	forward	54943..54961	rbcL	mRNA:Rubisco	strand=+	54958	56397	hit=1
GAGACGAGGAAGGGCGTAGTAAGCGACGA	29	14	10	3	1	forward	103808..103836	forward	104732..104760	23S rrn	rRNA	strand=+	104691	107500	hit=2
TACCACTCTGGAAGAGCTAGAATTCTAA	28	17	15	3	1	forward	105953..105980	forward	106877..106904	23S rrn	rRNA	strand=+	104691	107500	hit=2
GGGGATAAGCTTCATCGTCGAGAGG	25	10	10	3	1	forward	104747..104771	forward	105671..105695	23S rrn	rRNA	strand=+	104691	107500	hit=2
GATGCGGACTACCTGCACCTGGACAGA	27	13	9	2	2	forward	105813..105839	forward	106737..106763	23S rrn	rRNA	strand=+	104691	107500	hit=2
TGGAAGAGCTAGAATTCTAACCTT	24	15	13	2	2	forward	105961..105984	forward	106885..106908	23S rrn	rRNA	strand=+	104691	107500	hit=2
GCGTCCATTGTCTAATGGATAGGACATAGGT	31	15	7	1		forward	9321..9351	forward	9590..9620	trn-Arg_2	tRNA	strand=+	9590	9661	hit=1
GGATAAAAGTTACTCTAGGGATAACAGGCTG	31	10	15	3	2	forward	106212..106242	forward	107136..107166	23S rrn	rRNA	strand=+	104691	107500	hit=2
GTCGTAACAAG	11	25	13	4	2	forward	101525..101535	forward	102454..102464	16S rrn	rRNA	strand=+	101012	102502	hit=2
TAGGTTAACCTTTTGAACTGCTGCTGAATC	30	13	10	4		forward	103884..103913	forward	104808..104837	23S rrn	rRNA	strand=+	104691	107500	hit=2
AAAGGCGTAGTCGATGGACAACAGG	25	15	6	3		forward	105152..105176	forward	106076..106100	23S rrn	rRNA	strand=+	104691	107500	hit=2
TAATACCCCGTAGGCTGAGGAGCAAAAGG	29	17	9	3	1	forward	100236..100264	forward	101165..101193	16S rrn	rRNA	strand=+	101012	102502	hit=2
AAGGGCGTAGTAAG	14	21	15	1	4	forward	103817..103830	forward	104741..104754	23S rrn	rRNA	strand=+	104691	107500	hit=2
TGCTGGGCCGACACTGACACTGAGAGACGAA	31	11	6	1	1	forward	100767..100797	forward	101696..101726	16S rrn	rRNA	strand=+	101012	102502	hit=2
AATGGAGTCCTGAACTAGCTGC	22	16	10	3	2	forward	55166..55187	forward	56306..56327	rbcL	mRNA:Rubisco	strand=+	54958	56397	hit=1
CTAAATGACCGCTCAGTGATAAAGG	25	9	10	1	1	forward	104801..104825	forward	105725..105749	23S rrn	rRNA	strand=+	104691	107500	hit=2
GATCGGAAAGAACACCAACGGCGAAAGCAC	30	14	8	1	3	forward	100735..100764	forward	101664..101693	16S rrn	rRNA	strand=+	101012	102502	hit=2
GTAGTAAGCGACGAAATGCTTCGGG	25	14	6	1		forward	103823..103847	forward	104747..104771	23S rrn	rRNA	strand=+	104691	107500	hit=2
CGTAAAGCGTCTGTAGGTGGCTTTTTAAGTCC	32	13	12	4	1	forward	100599..100630	forward	101528..101559	16S rrn	rRNA	strand=+	101012	102502	hit=2
AGCTCGACGCCAGGATGATG	20	23	11	2	1	forward	107130..107149	forward	108054..108073	5S rrn	rRNA	strand=+	107949	108069	hit=2
CGAGGAAGGGCGTAGTAAGCGA	22	16	6	3	1	forward	103812..103833	forward	104736..104757	23S rrn	rRNA	strand=+	104691	107500	hit=2
GTGGGATGTCAAAATG	16	15	18	2	4	forward	104953..104968	forward	105877..105892	23S rrn	rRNA	strand=+	104691	107500	hit=2
CATCGGGGAGTGAAATAGAACATGAAAC	28	14	12	1	2	forward	104266..104293	forward	105190..105217	23S rrn	rRNA	strand=+	104691	107500	hit=2
AAAGGCGTAGTCGATGGACAACA	23	11	7	2	1	forward	105152..105174	forward	106076..106098	23S rrn	rRNA	strand=+	104691	107500	hit=2
TGAACGGGGCTAAGCGATCTGCCGAAGC	28	17	8	3	1	forward	104924..104951	forward	105848..105875	23S rrn	rRNA	strand=+	104691	107500	hit=2
AGCGGATAACTGCTGAAAGCATCTAA	26	10	9	1	2	forward	106518..106543	forward	107442..107467	23S rrn	rRNA	strand=+	104691	107500	hit=2
GTGGACTTGATTTTACCAAAGATGATGA	28	11	12	4		forward	54401..54428	forward	55541..55568	rbcL	mRNA:Rubisco	strand=+	54958	56397	hit=1
ATGGTAGAATCAGTCAGGGGC	21	19	12	2	2	forward	103535..103555	forward	104459..104479	ig-RNA113	ig-RNA	starnd=+	103703	104503	hit=2
AACGATCTGGGCACTGTCTCGGAGAGAGG	29	14	11	4	1	forward	105758..105786	forward	106682..106710	23S rrn	rRNA	strand=+	104691	107500	hit=2
CACGAAAGGCGTAACGATCTGGGCACTGT	29	15	10	2	2	forward	105746..105774	forward	106670..106698	23S rrn	rRNA	strand=+	104691	107500	hit=2
ACCACTCTGGAAGAGCTAGAATTCTAACC	29	18	7	1	4	forward	105954..105982	forward	106878..106906	23S rrn	rRNA	strand=+	104691	107500	hit=2
GGAGTGAAATAGAACATGAAACC	23	13	16	4	1	forward	104272..104294	forward	105196..105218	23S rrn	rRNA	strand=+	104691	107500	hit=2
GGGTGACCGATAGCGAAGTAGTACCGTGAGG	31	8	10	2		forward	104216..104246	forward	105140..105170	23S rrn	rRNA	strand=+	104691	107500	hit=2
TGCAGTGCTGTAGCTAACGCGTTAAGTATC	30	8	7	1	2	forward	100880..100909	forward	101809..101838	16S rrn	rRNA	strand=+	101012	102502	hit=2
CGGTGAAATGCGTAGAGATCGGAAAGAAC	29	6	10	2	1	forward	100719..100747	forward	101648..101676	16S rrn	rRNA	strand=+	101012	102502	hit=2
AATGAAACTCAAAGGAATTGACGGGG	26	9	11	2	2	forward	100934..100959	forward	101863..101888	16S rrn	rRNA	strand=+	101012	102502	hit=2
TGGAGTGAAGTCGTAACAAGGTAGC	25	10	11	1	1	forward	101516..101540	forward	102445..102469	16S rrn	rRNA	strand=+	101012	102502	hit=2
TTCAGGGTAAGAAGGGGTAGAG	22	12	9	3	1	forward	105278..105299	forward	106202..106223	23S rrn	rRNA	strand=+	104691	107500	hit=2
GAGATCGGAAAGAACACCAACGGCGAAAGCA	31	14	6	1	2	forward	100733..100763	forward	101662..101692	16S rrn	rRNA	strand=+	101012	102502	hit=2
AAGGCGTAGTCGATGGACAACAGGT	25	12	7	2	1	forward	105153..105177	forward	106077..106101	23S rrn	rRNA	strand=+	104691	107500	hit=2
AAAATGCATCGGTAGGGGAG	20	9	14	2		forward	104963..104982	forward	105887..105906	23S rrn	rRNA	strand=+	104691	107500	hit=2
CGGGTACAGTAGTAGGTAAACTTG	24	17	9	1	4	forward	54800..54823	forward	55940..55963	rbcL	mRNA:Rubisco	strand=+	54958	56397	hit=1
CCATCGGGGAGTGAAATAGAACATG	25	9	15	2	1	forward	104265..104289	forward	105189..105213	23S rrn	rRNA	strand=+	104691	107500	hit=2
GCGGAAGCGAGAATGTCGGCTTGAGTA	27	15	7	1	2	forward	105029..105055	forward	105953..105979	23S rrn	rRNA	strand=+	104691	107500	hit=2
CTTCGGGGAGTTGAAAATAAGCGTAGAT	28	9	10	2		forward	103841..103868	forward	104765..104792	23S rrn	rRNA	strand=+	104691	107500	hit=2
ACTCTCTCTAAGGAACTCGGCAAAATAG	28	11	10	1		forward	105458..105485	forward	106382..106409	23S rrn	rRNA	strand=+	104691	107500	hit=2
CAGTTCGGATTGCAGGCTGCA	21	18	7	2	3	forward	101328..101348	forward	102257..102277	16S rrn	rRNA	strand=+	101012	102502	hit=2
AATAGAACATGAAACC	16	15	13	4	1	forward	104279..104294	forward	105203..105218	23S rrn	rRNA	strand=+	104691	107500	hit=2
CCTGTTTTTTCAGGGTAAGAAGGGGTAGAGAA	32	15	8	2	1	forward	105270..105301	forward	106194..106225	23S rrn	rRNA	strand=+	104691	107500	hit=2
GGGCGAGGTCTCTG	14	28	6		2	forward	102643..102656	forward	103567..103580	trn-Ile_6	tRNA	strand=+	103567	103601	hit=2
TGGAATCCCGTGTGAATCAGCAAGGAC	27	10	7	1	2	forward	104165..104191	forward	105089..105115	23S rrn	rRNA	strand=+	104691	107500	hit=2
TTCATGGACGTTGA	14	22	13	2		forward	103694..103707	forward	104618..104631	ig-RNA114	ig-RNA	starnd=+	104539	104690	hit=2
GCAATGACGGTATCTGGGGAATA	23	7	8	1	1	forward	100506..100528	forward	101435..101457	16S rrn	rRNA	strand=+	101012	102502	hit=2
AGTAGTAGGTAAACTTGAAGGAGACA	26	11	11		4	forward	54807..54832	forward	55947..55972	rbcL	mRNA:Rubisco	strand=+	54958	56397	hit=1
TAATACCCCGTAGGCTGAGGAGCAAAAGGAG	31	11	9	3	1	forward	100236..100266	forward	101165..101195	16S rrn	rRNA	strand=+	101012	102502	hit=2
TTCATGGACGTTGATAAGATCTTTCCATT	29	12	19	2	2	forward	103694..103722	forward	104618..104646	ig-RNA114	ig-RNA	starnd=+	104539	104690	hit=2
TGACTGCAAGACCCACCCGTCGAGC	25	13	9	2	2	forward	106128..106152	forward	107052..107076	23S rrn	rRNA	strand=+	104691	107500	hit=2
CGTAAAGCGTCTGTAGGTGGCTTTTTAAGT	30	14	10	1	3	forward	100599..100628	forward	101528..101557	16S rrn	rRNA	strand=+	101012	102502	hit=2
GACGAGGAAGGGCGTAGTAAGCG	23	13	8	2	1	forward	103810..103832	forward	104734..104756	23S rrn	rRNA	strand=+	104691	107500	hit=2
GTGGGATGTCAAAATGCATCGGTAGGGGAGCG	32	10	6		1	forward	104953..104984	forward	105877..105908	23S rrn	rRNA	strand=+	104691	107500	hit=2
AAGGAGGTAGGGGTGCA	17	21	5	2	2	forward	104822..104838	forward	105746..105762	23S rrn	rRNA	strand=+	104691	107500	hit=2
GTGGTTAAACTCTACTGCGGTGACGATACT	30	11	6	2	1	forward	107076..107105	forward	108000..108029	5S rrn	rRNA	strand=+	107949	108069	hit=2
CAGTGCTGTAGCTAACGCGTTAAG	24	13	8	2	2	forward	100882..100905	forward	101811..101834	16S rrn	rRNA	strand=+	101012	102502	hit=2
GGTGAAATAGACATGTCTGTGAAGATGC	28	11	10	1	3	forward	105790..105817	forward	106714..106741	23S rrn	rRNA	strand=+	104691	107500	hit=2
ATGAACGCTGGCGGCATGCTTAACACATGCA	31	15	9	1		forward	100112..100142	forward	101041..101071	16S rrn	rRNA	strand=+	101012	102502	hit=2
CCGGTGTGGGCGTTAGAGCATTGAGAGGACCT	32	13	4	2		forward	106400..106431	forward	107324..107355	23S rrn	rRNA	strand=+	104691	107500	hit=2
TGCGTTGAGGCGCAGCAGTTGACTGG	26	10	6	2		forward	104599..104624	forward	105523..105548	23S rrn	rRNA	strand=+	104691	107500	hit=2
TCGGTGAAATAGACATGTCTGTGAAGAT	28	11	8	1	2	forward	105788..105815	forward	106712..106739	23S rrn	rRNA	strand=+	104691	107500	hit=2
AAGATGCGGACTACCTGCACCTGGACAG	28	8	8	1	2	forward	105811..105838	forward	106735..106762	23S rrn	rRNA	strand=+	104691	107500	hit=2
GAGTTGAAAATAAGCGTAGATCCGGAG	27	11	6	2	1	forward	103848..103874	forward	104772..104798	23S rrn	rRNA	strand=+	104691	107500	hit=2
TGGATTAACGA	11	17	14	4	2	forward	96561..96571	forward	97474..97484	rps7_2	mRNA:ribosomal protein S	strand=-	97478	97945	hit=2
GATACCACTCTGGAAGAGCTAGAATTCTAAC	31	6	12	2		forward	105951..105981	forward	106875..106905	23S rrn	rRNA	strand=+	104691	107500	hit=2
ATGCAAGTCGGACGGGAAGTGGT	23	14	7	4		forward	100138..100160	forward	101067..101089	16S rrn	rRNA	strand=+	101012	102502	hit=2
TGAGTAACGCGTAAGAACCTGCCCTTGG	28	8	9	3		forward	100180..100207	forward	101109..101136	16S rrn	rRNA	strand=+	101012	102502	hit=2
CGGTACGTGAGCTGGGTTCAGAACG	25	13	5	2		forward	106352..106376	forward	107276..107300	23S rrn	rRNA	strand=+	104691	107500	hit=2
AATCGCTAGTAATCGCCGG	19	13	9	3	1	forward	101369..101387	forward	102298..102316	16S rrn	rRNA	strand=+	101012	102502	hit=2
ATCCTGGCTCAGGATGAACGCTGGCGGCAT	30	14	7	1	1	forward	100099..100128	forward	101028..101057	16S rrn	rRNA	strand=+	101012	102502	hit=2
TGAGGGAAGGGTGAAAAGAAC	21	10	9			forward	104242..104262	forward	105166..105186	23S rrn	rRNA	strand=+	104691	107500	hit=2
CGTGAGCTGGG	11	26	8	1	1	forward	106357..106367	forward	107281..107291	23S rrn	rRNA	strand=+	104691	107500	hit=2
CGGACGGGAAGTGGTGTTTCCAGTGGCGGAC	31	6	9			forward	100146..100176	forward	101075..101105	16S rrn	rRNA	strand=+	101012	102502	hit=2
AATAAGCATCGGCTAACTCTGTGCCAGC	28	7	4	1	1	forward	100525..100552	forward	101454..101481	16S rrn	rRNA	strand=+	101012	102502	hit=2
AAGAGACAACCTGGCGAACTGAAAC	25	10	9	2	1	forward	103925..103949	forward	104849..104873	23S rrn	rRNA	strand=+	104691	107500	hit=2
GCGGAATTGGTAGACGCTACGGACTT	26	20	8	1		forward	46258..46283	forward	46903..46928	trn-Leu_4	tRNA	strand=+	46894	46928	hit=1
TCAGGATGAACGCTGGCGGCATGCTTAACAC	31	9	8	2		forward	100107..100137	forward	101036..101066	16S rrn	rRNA	strand=+	101012	102502	hit=2
TTATCCGGAATGATTGGGCGTAAAGCG	27	6	9	3		forward	100581..100607	forward	101510..101536	16S rrn	rRNA	strand=+	101012	102502	hit=2
GTGGAGCATGTGGTTTAATTCGATGCAAAG	30	9	7	1	2	forward	100973..101002	forward	101902..101931	16S rrn	rRNA	strand=+	101012	102502	hit=2
AGAGATCGGAAAGAACACCAACGGCGAAAG	30	8	12	3	1	forward	100732..100761	forward	101661..101690	16S rrn	rRNA	strand=+	101012	102502	hit=2
CGTAAGGTGTTGG	13	15	13	1	1	forward	101107..101119	forward	102036..102048	16S rrn	rRNA	strand=+	101012	102502	hit=2
ACTGACACTGAGAGA	15	22	7	3	2	forward	100779..100793	forward	101708..101722	16S rrn	rRNA	strand=+	101012	102502	hit=2
CGGTATCTGGGGAATAA	17	10	10	1	3	forward	100513..100529	forward	101442..101458	16S rrn	rRNA	strand=+	101012	102502	hit=2
TGTTCCTACATGACCTGA	18	16	14		1	forward	106780..106797	forward	107704..107721	ig-RNA116	ig-RNA	starnd=+	107702	107948	hit=2
ATGCTTAACACATGCAAGTCGGACGGGA	28	10	5		2	forward	100127..100154	forward	101056..101083	16S rrn	rRNA	strand=+	101012	102502	hit=2
ATCCGGAATGATTGGGCGTAAAGCG	25	6	9	2	1	forward	100583..100607	forward	101512..101536	16S rrn	rRNA	strand=+	101012	102502	hit=2
ATAACTGCTGAAAGCATCTAAGTAGTAAGCC	31	14	12	4	1	forward	106523..106553	forward	107447..107477	23S rrn	rRNA	strand=+	104691	107500	hit=2
TACTGCGGTGACGATACTGTAGGGGAGGT	29	10	6	2	1	forward	107088..107116	forward	108012..108040	5S rrn	rRNA	strand=+	107949	108069	hit=2
GAATTTCCGGTGGAGCGGTGAAATGCGTAGAG	32	14	6	1	2	forward	100704..100735	forward	101633..101664	16S rrn	rRNA	strand=+	101012	102502	hit=2
CGATAGCGAAGTAGTACCGTGAGGGAAGGGT	31	8	10	1	1	forward	104223..104253	forward	105147..105177	23S rrn	rRNA	strand=+	104691	107500	hit=2
GAGACAACCTGGCGAACTGAAACAT	25	5	5	1	1	forward	103927..103951	forward	104851..104875	23S rrn	rRNA	strand=+	104691	107500	hit=2
TTTCAGGGTAAGAAGGGGTAGAGA	24	9	7	1	1	forward	105277..105300	forward	106201..106224	23S rrn	rRNA	strand=+	104691	107500	hit=2
AAAGCCTGACGGAGCAATG	19	12	5	3		forward	100434..100452	forward	101363..101381	16S rrn	rRNA	strand=+	101012	102502	hit=2
GAATAGGTTAACCTTTTGAACTGCTG	26	8	9	1	2	forward	103881..103906	forward	104805..104830	23S rrn	rRNA	strand=+	104691	107500	hit=2
GAGGATGATCAGCCACACTGGGA	23	7	7	1	1	forward	100352..100374	forward	101281..101303	16S rrn	rRNA	strand=+	101012	102502	hit=2
GGGAATAAGCATCGGCTAACTCTG	24	6	4	1		forward	100522..100545	forward	101451..101474	16S rrn	rRNA	strand=+	101012	102502	hit=2
GTAGAGATCGGAAAGAACACCAACGGCGAAA	31	7	7		1	forward	100730..100760	forward	101659..101689	16S rrn	rRNA	strand=+	101012	102502	hit=2
AAGAGATAAATTGAACAAGTATGGAC	26	12	12		2	forward	54291..54316	forward	55431..55456	rbcL	mRNA:Rubisco	strand=+	54958	56397	hit=1
AATTTCCGGTGGAGCGGTGAAATGCGTAGA	30	14	13	2	1	forward	100705..100734	forward	101634..101663	16S rrn	rRNA	strand=+	101012	102502	hit=2
TGGACGAAGCGGAAGCGAGAATGTCGGCT	29	7	11		1	forward	105021..105049	forward	105945..105973	23S rrn	rRNA	strand=+	104691	107500	hit=2
AGGGCGTAGTAAGCGAC	17	15	7	4		forward	103818..103834	forward	104742..104758	23S rrn	rRNA	strand=+	104691	107500	hit=2
GTCTGATTAGCTAGTTGGTGAGGC	24	8	9	2		forward	100291..100314	forward	101220..101243	16S rrn	rRNA	strand=+	101012	102502	hit=2
GCAGGGCTAGTGACTGGAGTGAAGTCGT	28	13	6	1	2	forward	101502..101529	forward	102431..102458	16S rrn	rRNA	strand=+	101012	102502	hit=2
GCTCGACGCCAGGATGATG	19	12	10	2	1	forward	107131..107149	forward	108055..108073	5S rrn	rRNA	strand=+	107949	108069	hit=2
TGCCGAAGCTGTGGGATGT	19	15	7	1	3	forward	104943..104961	forward	105867..105885	23S rrn	rRNA	strand=+	104691	107500	hit=2
GTTCGGATTGCAGG	14	10	12	2	2	forward	101330..101343	forward	102259..102272	16S rrn	rRNA	strand=+	101012	102502	hit=2
GTTATGACTTGGAATGAAAGAC	22	12	16	1	1	forward	100005..100026	forward	100934..100955	ig-RNA109	ig-RNA	starnd=+	100781	101011	hit=2
CACGCGGGTACAGTAGTAG	19	16	10	3	1	forward	54796..54814	forward	55936..55954	rbcL	mRNA:Rubisco	strand=+	54958	56397	hit=1
ACATGCAAGTCGGACGGGAAGTGGT	25	15	5	2	2	forward	100136..100160	forward	101065..101089	16S rrn	rRNA	strand=+	101012	102502	hit=2
CAGTTGACTGGACATCTAGGGGTAAAG	27	15	4	3		forward	104614..104640	forward	105538..105564	23S rrn	rRNA	strand=+	104691	107500	hit=2
TCAGGATGAACGCTGGCGGCATGCTTAACA	30	10	4	1	1	forward	100107..100136	forward	101036..101065	16S rrn	rRNA	strand=+	101012	102502	hit=2
TAACACATGCAAGTCGGACGGGAA	24	8	2		1	forward	100132..100155	forward	101061..101084	16S rrn	rRNA	strand=+	101012	102502	hit=2
TTTGGGCTTTTCCTGCGCA	19	6	10	3		forward	105877..105895	forward	106801..106819	23S rrn	rRNA	strand=+	104691	107500	hit=2
CGGAATTGGTAGACGCTACGGACTT	25	21	13			forward	46259..46283	forward	46904..46928	trn-Leu_4	tRNA	strand=+	46894	46928	hit=1
TACTAGATATGACCTCAAAATAAC	24	10	8	2	1	forward	104694..104717	forward	105618..105641	23S rrn	rRNA	strand=+	104691	107500	hit=2
CAGGATGAACGCTGGCGGCATGCTTAACACAT	32	8	5		2	forward	100108..100139	forward	101037..101068	16S rrn	rRNA	strand=+	101012	102502	hit=2
TGACTTAATGATGAGGAAC	19	17	10	1	3	forward	128978..128996	forward	129956..129974	ig-RNA135	ig-RNA	starnd=+	129637	130273	hit=2
CTAACTTTATTGTAGAAATTTTCGGGAT	28	9	9			forward	60498..60525	forward	61616..61643	ig-RNA61	ig-RNA	starnd=+	61431	61656	hit=1
TAACCTTTTGAACTGCTGCTGAATCCATGGG	31	6	11	3		forward	103889..103919	forward	104813..104843	23S rrn	rRNA	strand=+	104691	107500	hit=2
GGGGATAAGCTTCATCGTCGAGAGGGA	27	10	5		1	forward	104747..104773	forward	105671..105697	23S rrn	rRNA	strand=+	104691	107500	hit=2
ATCCGGAATGATTGGGCGTAAAGCGT	26	9	7	2		forward	100583..100608	forward	101512..101537	16S rrn	rRNA	strand=+	101012	102502	hit=2
TAGAGATCGGAAAGAACACCAACGGCGAA	29	12	8		2	forward	100731..100759	forward	101660..101688	16S rrn	rRNA	strand=+	101012	102502	hit=2
GGACGAAAGTCGGCCTTAGTGATCCGACGGT	31	7	9		1	forward	106155..106185	forward	107079..107109	23S rrn	rRNA	strand=+	104691	107500	hit=2
ACGAGGAAGGGCGTAGTAAGCGACGAAA	28	15	6	1	2	forward	103811..103838	forward	104735..104762	23S rrn	rRNA	strand=+	104691	107500	hit=2
CGAAGGCAGGGCTAGTGACTGGAGTGAAGT	30	12	3	1	1	forward	101497..101526	forward	102426..102455	16S rrn	rRNA	strand=+	101012	102502	hit=2
GCGTGCCTGTTGAAGAATGAGCCGGCGACTC	31	15	4	2	1	forward	104335..104365	forward	105259..105289	23S rrn	rRNA	strand=+	104691	107500	hit=2
ACTATGGTAGAGCAGTTTATGAAT	24	13	11	1	2	forward	54368..54391	forward	55508..55531	rbcL	mRNA:Rubisco	strand=+	54958	56397	hit=1
GGGAATAAGCATCGGCTAACTCTGTGC	27	7	5			forward	100522..100548	forward	101451..101477	16S rrn	rRNA	strand=+	101012	102502	hit=2
ACACTGGGACTGAG	14	19	6	4		forward	100366..100379	forward	101295..101308	16S rrn	rRNA	strand=+	101012	102502	hit=2
ATACCACTCTGGAAGAG	17	7	13	2	2	forward	105952..105968	forward	106876..106892	23S rrn	rRNA	strand=+	104691	107500	hit=2
GAGGGACGGAGGA	13	21	6	5		forward	105209..105221	forward	106133..106145	23S rrn	rRNA	strand=+	104691	107500	hit=2
GAGTTGAAAATAAGCGTAGAT	21	10	8	1	2	forward	103848..103868	forward	104772..104792	23S rrn	rRNA	strand=+	104691	107500	hit=2
AAGTCGTAACAAGGTAGCCGTACTGGAAGGTG	32	12	8	2	2	forward	101523..101554	forward	102452..102483	16S rrn	rRNA	strand=+	101012	102502	hit=2
CGGTATCTGGGGA	13	12	8	4		forward	100513..100525	forward	101442..101454	16S rrn	rRNA	strand=+	101012	102502	hit=2
TGTGACCAATTAACCAACCAACAA	24	13	11			forward	127753..127776	forward	128698..128721	ycf1	mRNA:Other	strand=-	123884	129244	hit=2
CGAATAGGTTAACCTTTTGAACTGCTG	27	9	7		2	forward	103880..103906	forward	104804..104830	23S rrn	rRNA	strand=+	104691	107500	hit=2
TAGGGGTAAAGCACTGTT	18	8	9	2	1	forward	104630..104647	forward	105554..105571	23S rrn	rRNA	strand=+	104691	107500	hit=2
GCCGTAAACGATGGATACTAGG	22	13	3		3	forward	100839..100860	forward	101768..101789	16S rrn	rRNA	strand=+	101012	102502	hit=2
GGCTAGTGACTGGAGTGAAGTCGT	24	7	13	3		forward	101506..101529	forward	102435..102458	16S rrn	rRNA	strand=+	101012	102502	hit=2
GTGGAGGTAGAAGG	14	19	6	3	1	forward	100457..100470	forward	101386..101399	16S rrn	rRNA	strand=+	101012	102502	hit=2
AAAGGCGTAACGATCTG	17	12	6	2	1	forward	105750..105766	forward	106674..106690	23S rrn	rRNA	strand=+	104691	107500	hit=2
TCTGAATACTAGATATGACCTCAAAATAAC	30	8	9	2	1	forward	104688..104717	forward	105612..105641	23S rrn	rRNA	strand=+	104691	107500	hit=2
ATTCTAACCTTGTGTCAGGACCTACGG	27	7	6	2		forward	105974..106000	forward	106898..106924	23S rrn	rRNA	strand=+	104691	107500	hit=2
GTAAGAACCTGC	12	17	10	2	3	forward	100190..100201	forward	101119..101130	16S rrn	rRNA	strand=+	101012	102502	hit=2
CGCAAGAATGAAACTCAAAGGAATTGACG	29	9	8		3	forward	100928..100956	forward	101857..101885	16S rrn	rRNA	strand=+	101012	102502	hit=2
GCCGCGTGGAGGTAGAAGGCCTACGG	26	11	4	3		forward	100452..100477	forward	101381..101406	16S rrn	rRNA	strand=+	101012	102502	hit=2
GTGAAATAGACATGTCTGTGAAGATGCGGACT	32	12	6	1		forward	105791..105822	forward	106715..106746	23S rrn	rRNA	strand=+	104691	107500	hit=2
TGGGGGATAAGCTTCATCGTCGAGAGG	27	9	7	2	1	forward	104745..104771	forward	105669..105695	23S rrn	rRNA	strand=+	104691	107500	hit=2
GTGGATACCTAGGCACCCAGAGACGAG	27	11	3			forward	103789..103815	forward	104713..104739	23S rrn	rRNA	strand=+	104691	107500	hit=2
GAGTACGGTAGGGGCA	16	10	5	2	1	forward	100684..100699	forward	101613..101628	16S rrn	rRNA	strand=+	101012	102502	hit=2
ATCGGCTAACTCTGTGCCAGC	21	17	4	2	1	forward	100532..100552	forward	101461..101481	16S rrn	rRNA	strand=+	101012	102502	hit=2
GTAGACTTGANC	12	13	15	2	2	forward	106766..106777	forward	107690..107701	4.5S rrn	rRNA	strand=+	107599	107701	hit=2
CAACCTGGCGAACTGAAACATCTTAG	26	8	7	1	1	forward	103931..103956	forward	104855..104880	23S rrn	rRNA	strand=+	104691	107500	hit=2
AGCGGATGAGTTGTGGTTAG	20	6	6		2	forward	104533..104552	forward	105457..105476	23S rrn	rRNA	strand=+	104691	107500	hit=2
AAGCTTCATCGTCGAGAGG	19	11	8			forward	104753..104771	forward	105677..105695	23S rrn	rRNA	strand=+	104691	107500	hit=2
ATAAGCTTCATCGTCGAGAGGGAAAC	26	8	10	1		forward	104751..104776	forward	105675..105700	23S rrn	rRNA	strand=+	104691	107500	hit=2
CTGGGCCGACACTGACACTGAGAGA	25	7	8	2	1	forward	100769..100793	forward	101698..101722	16S rrn	rRNA	strand=+	101012	102502	hit=2
AACGGAGCCA	10	18	9	4	1	forward	128510..128519	forward	129455..129464	ig-RNA134	ig-RNA	starnd=+	129245	129564	hit=2
GGAGAAGAAACTCAATTTATTGCGTATGTAG	31	10	7	2	1	forward	54091..54121	forward	55231..55261	rbcL	mRNA:Rubisco	strand=+	54958	56397	hit=1
AGCTGGGTTCAGAACGTCGTGAGACAGT	28	13	4	1	1	forward	106361..106388	forward	107285..107312	23S rrn	rRNA	strand=+	104691	107500	hit=2
TCTGAATACTAGATATGACCTCAAAATAACT	31	6	10			forward	104688..104718	forward	105612..105642	23S rrn	rRNA	strand=+	104691	107500	hit=2
GTGACTGGAGTGAAGTCGTAACAAGGTAG	29	8	8	1	2	forward	101511..101539	forward	102440..102468	16S rrn	rRNA	strand=+	101012	102502	hit=2
GTCGTAACA	9	20	5	1	1	forward	101525..101533	forward	102454..102462	16S rrn	rRNA	strand=+	101012	102502	hit=2
AAGAGACAACCTGGCGAACTGAAACATC	28	12	4	1	1	forward	103925..103952	forward	104849..104876	23S rrn	rRNA	strand=+	104691	107500	hit=2
TAGGTTAACCTTTTGAACTGCTGCTGAA	28	5	6	2		forward	103884..103911	forward	104808..104835	23S rrn	rRNA	strand=+	104691	107500	hit=2
AAAGTTACTCTAGG	14	14	9	3	1	forward	106217..106230	forward	107141..107154	23S rrn	rRNA	strand=+	104691	107500	hit=2
CGCGTGGAGGTAGAAGGCCTACGGGTCCTGAA	32	7	5	1		forward	100454..100485	forward	101383..101414	16S rrn	rRNA	strand=+	101012	102502	hit=2
AGGGACGGAGGA	12	18	9	2	1	forward	105210..105221	forward	106134..106145	23S rrn	rRNA	strand=+	104691	107500	hit=2
GCCGCGTGGAGGTAGAAGGCCTACGGGTCCTG	32	8	8	1	2	forward	100452..100483	forward	101381..101412	16S rrn	rRNA	strand=+	101012	102502	hit=2
CCGAATAGGTTAACCTTTTGAACTGCTGCTGA	32	7	10	1	1	forward	103879..103910	forward	104803..104834	23S rrn	rRNA	strand=+	104691	107500	hit=2
GGGGATGTA	9	12	12	1	2	forward	33478..33486	forward	34299..34307	psbC	mRNA:PS II	strand=+	33756	35141	hit=1
ACCTTTTGAACTGCTGCTGAATCC	24	13	3	1	1	forward	103891..103914	forward	104815..104838	23S rrn	rRNA	strand=+	104691	107500	hit=2
CGGACGGGAAGTGGTGTTTCCAGTGGCGGACG	32	9	2	1	1	forward	100146..100177	forward	101075..101106	16S rrn	rRNA	strand=+	101012	102502	hit=2
ACATGCCGCGAATCCTCTTGA	21	11	6	2		forward	101025..101045	forward	101954..101974	16S rrn	rRNA	strand=+	101012	102502	hit=2
TAAGGTAGCGAAATTCCTTGTCGGGTA	27	8	8	2		forward	105707..105733	forward	106631..106657	23S rrn	rRNA	strand=+	104691	107500	hit=2
CTGGCTCAGGATGAACGCTGGCGGCATGCT	30	9	8	2		forward	100102..100131	forward	101031..101060	16S rrn	rRNA	strand=+	101012	102502	hit=2
GGGGGGTAGG	10	18	11		1	forward	33188..33197	forward	34009..34018	psbC	mRNA:PS II	strand=+	33756	35141	hit=3
GGGGGGTAGG	10	18	11		1	forward	107500..107509	forward	34009..34018	psbC	mRNA:PS II	strand=+	33756	35141	hit=3
GAGCTGGGTTCAGAACGTCGTGAGA	25	7	7	1	1	forward	106360..106384	forward	107284..107308	23S rrn	rRNA	strand=+	104691	107500	hit=2
AGGGGCGCGAGACAACTCTCTCTAAGGAACTC	32	10	5	2		forward	105444..105475	forward	106368..106399	23S rrn	rRNA	strand=+	104691	107500	hit=2
GCCTTGGTGGTGAAATGGTAGACACGCGAG	30	6	4		2	forward	143314..143343	forward	144293..144322	trn-Leu_2	tRNA	strand=+	144293	144373	hit=2
AGAGATCGGAAAGAACACCAACGGCGAAAGC	31	10	7			forward	100732..100762	forward	101661..101691	16S rrn	rRNA	strand=+	101012	102502	hit=2
ACGCGGACACAGGTGGTGCAT	21	12	4	1	2	forward	101067..101087	forward	101996..102016	16S rrn	rRNA	strand=+	101012	102502	hit=2
ATCCGGTGTGGGCGTTAGAGCAT	23	14	1	2	1	forward	106398..106420	forward	107322..107344	23S rrn	rRNA	strand=+	104691	107500	hit=2
ATCTTCACAGACCAAGAACTACGAGA	26	14	15			forward	102197..102222	forward	103201..103226	ig-RNA111	ig-RNA	starnd=+	102838	103566	hit=2
ACCCGAACCTGGGTGATCTATCTATGACCAG	31	11	7			forward	104447..104477	forward	105371..105401	23S rrn	rRNA	strand=+	104691	107500	hit=2
CTAAGGAACTCGGCAAAATAGCCC	24	11	4	2	1	forward	105465..105488	forward	106389..106412	23S rrn	rRNA	strand=+	104691	107500	hit=2
TGCAAGCGTTATCCGGAATGA	21	10	9	3		forward	100573..100593	forward	101502..101522	16S rrn	rRNA	strand=+	101012	102502	hit=2
AAGAATGAAACTCAAAGGAATTGACGGGG	29	7	8	1	2	forward	100931..100959	forward	101860..101888	16S rrn	rRNA	strand=+	101012	102502	hit=2
TTTTTCAGGGTAAGAAGGGGTAGAGAAAATGC	32	11	6	2	1	forward	105275..105306	forward	106199..106230	23S rrn	rRNA	strand=+	104691	107500	hit=2
CGCCGAAGATGAACGGGGCTAAGCGAT	27	9	5	1	1	forward	104915..104941	forward	105839..105865	23S rrn	rRNA	strand=+	104691	107500	hit=2
TACCACTCTGGAAGAG	16	10	10	4		forward	105953..105968	forward	106877..106892	23S rrn	rRNA	strand=+	104691	107500	hit=2
CTAACTTTATTGTAGAAATTTTCGGGATA	29	5	6		2	forward	60498..60526	forward	61616..61644	ig-RNA61	ig-RNA	starnd=+	61431	61656	hit=1
CCGGTGGAGCGGTGAAATGCGTAGAGATCGG	31	12	7	1	2	forward	100710..100740	forward	101639..101669	16S rrn	rRNA	strand=+	101012	102502	hit=2
TGGACTTGATTTTACCAAAGATGATGA	27	12	10	3		forward	54402..54428	forward	55542..55568	rbcL	mRNA:Rubisco	strand=+	54958	56397	hit=1
GAATGAAACTCAAAGGAATTGACGGGGGC	29	8	5	2		forward	100933..100961	forward	101862..101890	16S rrn	rRNA	strand=+	101012	102502	hit=2
CGGTGACGATACTGTAGGGGAGGTCCTGCG	30	12	4	1	2	forward	107093..107122	forward	108017..108046	5S rrn	rRNA	strand=+	107949	108069	hit=2
TGACTGCAAGACCCACCCGTCGAGCAGGGACG	32	9	7	1	2	forward	106128..106159	forward	107052..107083	23S rrn	rRNA	strand=+	104691	107500	hit=2
CCTACATGACCTGA	14	18	7			forward	106784..106797	forward	107708..107721	ig-RNA116	ig-RNA	starnd=+	107702	107948	hit=2
CGAACTGAAACATCTTAGTAGCCAGAGGAAAA	32	11	8		3	forward	103939..103970	forward	104863..104894	23S rrn	rRNA	strand=+	104691	107500	hit=2
GCTAACTCTGTGCCAGCAGCCGCGGTAAT	29	4	4		1	forward	100536..100564	forward	101465..101493	16S rrn	rRNA	strand=+	101012	102502	hit=2
GTGTTTAGTTGCCACCGTTGAGTTTGGAACCC	32	7	11	1	1	forward	101148..101179	forward	102077..102108	16S rrn	rRNA	strand=+	101012	102502	hit=2
TGAAAGAGATAAATTGAACAAGTATGG	27	11	10	3		forward	54288..54314	forward	55428..55454	rbcL	mRNA:Rubisco	strand=+	54958	56397	hit=1
CTAACTTTATTGTAGAAATTTTCGGGA	27	8	9	1		forward	60498..60524	forward	61616..61642	ig-RNA61	ig-RNA	starnd=+	61431	61656	hit=1
TGGAGCATGTGGTTTAATTCGATGCAAAG	29	9	6		1	forward	100974..101002	forward	101903..101931	16S rrn	rRNA	strand=+	101012	102502	hit=2
AGAGACAACCTGGCGAACTGAAACAT	26	4	6	1		forward	103926..103951	forward	104850..104875	23S rrn	rRNA	strand=+	104691	107500	hit=2
GAAATGCGTTGAGGCGCAGCAGTTGACTGGAC	32	8	7		1	forward	104595..104626	forward	105519..105550	23S rrn	rRNA	strand=+	104691	107500	hit=2
TAAGGTAGCGAAATTCCTTGTCGGGTAAG	29	10	5	1		forward	105707..105735	forward	106631..106659	23S rrn	rRNA	strand=+	104691	107500	hit=2
TTTGACCGAGATCTTTGGAGATGAT	25	4	14	2		forward	54984..55008	forward	56124..56148	rbcL	mRNA:Rubisco	strand=+	54958	56397	hit=1
AGCGAACTCCATGCGAATATGAAGCG	26	14	12		1	forward	99968..99993	forward	100897..100922	ig-RNA109	ig-RNA	starnd=+	100781	101011	hit=2
AGCATCGGCTAACTCTGTGCCAGCAG	26	10	1			forward	100529..100554	forward	101458..101483	16S rrn	rRNA	strand=+	101012	102502	hit=2
GTAGAATCAGTCAGGGG	17	11	10	3	1	forward	103538..103554	forward	104462..104478	ig-RNA113	ig-RNA	starnd=+	103703	104503	hit=2
TGCTGGGCCGACACTGA	17	11	6	1	1	forward	100767..100783	forward	101696..101712	16S rrn	rRNA	strand=+	101012	102502	hit=2
GCGGTACCAAATCGAGGCAAACTCTGA	27	7	7		1	forward	104666..104692	forward	105590..105616	23S rrn	rRNA	strand=+	104691	107500	hit=2
TGGAGCATGTGGTTTAATTCGATGCA	26	7	5	1	1	forward	100974..100999	forward	101903..101928	16S rrn	rRNA	strand=+	101012	102502	hit=2
GGATAAGCTTCATCGTCGAGAGGGAAACAG	30	7	3		1	forward	104749..104778	forward	105673..105702	23S rrn	rRNA	strand=+	104691	107500	hit=2
CGCGTGGAGGTAGAAGGCC	19	10	7		1	forward	100454..100472	forward	101383..101401	16S rrn	rRNA	strand=+	101012	102502	hit=2
TAAAGGAGGTAG	12	17	8	4		forward	104820..104831	forward	105744..105755	23S rrn	rRNA	strand=+	104691	107500	hit=2
CAAGAATGAAACTCAAAGGAATTGACGGGG	30	7	4	2		forward	100930..100959	forward	101859..101888	16S rrn	rRNA	strand=+	101012	102502	hit=2
CGACACTGACACTGAGAGACGAAAGCTAGG	30	9	5			forward	100775..100804	forward	101704..101733	16S rrn	rRNA	strand=+	101012	102502	hit=2
AATAGCTTACCAAGGCGATGATCAGTAG	28	2	10	1	1	forward	100315..100342	forward	101244..101271	16S rrn	rRNA	strand=+	101012	102502	hit=2
TATGGTAGAGCAGTTTATGAATGT	24	13	6		2	forward	54370..54393	forward	55510..55533	rbcL	mRNA:Rubisco	strand=+	54958	56397	hit=1
GTAAGAACCTGCCCTT	16	10	12	1		forward	100190..100205	forward	101119..101134	16S rrn	rRNA	strand=+	101012	102502	hit=2
CTTCGGGGAGTTGAAAATAAGCG	23	11	1	2		forward	103841..103863	forward	104765..104787	23S rrn	rRNA	strand=+	104691	107500	hit=2
AGAATTCTAAATTCATGACTTGTAGGGA	28	11	7	3		forward	53783..53810	forward	54923..54950	ig-RNA56	ig-RNA	starnd=+	54157	54957	hit=1
GTAGTACCGTGAGGGAAGGGTGAAAAGA	28	8	10		3	forward	104233..104260	forward	105157..105184	23S rrn	rRNA	strand=+	104691	107500	hit=2
TACTAGATATGACCTCAAAATAACTG	26	8	9	1	2	forward	104694..104719	forward	105618..105643	23S rrn	rRNA	strand=+	104691	107500	hit=2
TGACTGGACATCTAGGGGTAAAGCAC	26	6	7	1	1	forward	104618..104643	forward	105542..105567	23S rrn	rRNA	strand=+	104691	107500	hit=2
GCTCAGTTGGTAGAGCTCCGCT	22	10	4			forward	102751..102772	forward	103674..103695	trn-Ala_3	tRNA	strand=+	103665	103702	hit=2
CTGTTTTTTCAGGGTAAGAAGGG	23	11	5		1	forward	105271..105293	forward	106195..106217	23S rrn	rRNA	strand=+	104691	107500	hit=2
TAGCGAAGTAGTACCGTGAGGGAAGGGT	28	7	6	1	1	forward	104226..104253	forward	105150..105177	23S rrn	rRNA	strand=+	104691	107500	hit=2
GTAGCCAGAGGAAAAGAAAGCAAAAG	26	3	5	1		forward	103956..103981	forward	104880..104905	23S rrn	rRNA	strand=+	104691	107500	hit=2
GCCGCTATGGTGAAATTGGTAGACACGCTNC	31	1	5		1	forward	113354..113384	forward	114270..114300	trn-Leu_1	tRNA	strand=+	114270	114349	hit=1
AGGAAGGTGAGGATGACGTCAAG	23	5	9		1	forward	101206..101228	forward	102135..102157	16S rrn	rRNA	strand=+	101012	102502	hit=2
CAGGAAAAGCTCGAACGACCTT	22	13	4	1	2	forward	105366..105387	forward	106290..106311	23S rrn	rRNA	strand=+	104691	107500	hit=2
TCCGGTGGAGCGGTGAAATGCGTAGAGA	28	8	7	2	1	forward	100709..100736	forward	101638..101665	16S rrn	rRNA	strand=+	101012	102502	hit=2
CAGTGAGATACCACTCTGGAAGAGCTAGA	29	8	8	1		forward	105945..105973	forward	106869..106897	23S rrn	rRNA	strand=+	104691	107500	hit=2
CGATCTGCCGAAGCTGTGGGATGTCAAAATGC	32	6	8			forward	104938..104969	forward	105862..105893	23S rrn	rRNA	strand=+	104691	107500	hit=2
CAATGACGGTATCTGGGGAATAAGCA	26	6	5		1	forward	100507..100532	forward	101436..101461	16S rrn	rRNA	strand=+	101012	102502	hit=2
ATCGGGGAGTGAAATAGAACATGAAA	26	11	7		2	forward	104267..104292	forward	105191..105216	23S rrn	rRNA	strand=+	104691	107500	hit=2
CGAAGCGGAAGCGAGAATGTCGG	23	10	9		3	forward	105025..105047	forward	105949..105971	23S rrn	rRNA	strand=+	104691	107500	hit=2
TCTGGGCACTGTCTCGGAGAGAGGCT	26	9	8	3		forward	105763..105788	forward	106687..106712	23S rrn	rRNA	strand=+	104691	107500	hit=2
CCTGGACAGAAAGACCCTATG	21	12	7	2	1	forward	105830..105850	forward	106754..106774	23S rrn	rRNA	strand=+	104691	107500	hit=2
CGGGGTTGTGGGAGAG	16	11	4	2		forward	104033..104048	forward	104957..104972	23S rrn	rRNA	strand=+	104691	107500	hit=2
AGACAACCTGGCGAACTGAAACATCTTAGTAG	32	6	7	1		forward	103928..103959	forward	104852..104883	23S rrn	rRNA	strand=+	104691	107500	hit=2
GTTGACTGGACATCTAGGGGTAAA	24	6	5	1	1	forward	104616..104639	forward	105540..105563	23S rrn	rRNA	strand=+	104691	107500	hit=2
TGATAAAGGAGGTAGGGGTGCAGAGACAGC	30	9	5	2		forward	104817..104846	forward	105741..105770	23S rrn	rRNA	strand=+	104691	107500	hit=2
CGTAGGCTGAGGAGCAAAAGGAGGAATCCGCC	32	11	5		2	forward	100244..100275	forward	101173..101204	16S rrn	rRNA	strand=+	101012	102502	hit=2
AACACATGCAAGTCGGACGGGAAGTGG	27	4	5		1	forward	100133..100159	forward	101062..101088	16S rrn	rRNA	strand=+	101012	102502	hit=2
GAGCTGGGTTCAGAACGTCGTGAG	24	8	4	1	1	forward	106360..106383	forward	107284..107307	23S rrn	rRNA	strand=+	104691	107500	hit=2
ATACCACTCTGGAAGAGCT	19	17	3	1	3	forward	105952..105970	forward	106876..106894	23S rrn	rRNA	strand=+	104691	107500	hit=2
GGCTAGGTTAGCCGAAAGATG	21	10	9	1	1	forward	105222..105242	forward	106146..106166	23S rrn	rRNA	strand=+	104691	107500	hit=2
TAACTTTATTGTAGAAATTTTCGGGAT	27	9	7			forward	60499..60525	forward	61617..61643	ig-RNA61	ig-RNA	starnd=+	61431	61656	hit=1
TGGAATCCCGTGTGAATCAGCAAGGA	26	7	9	2		forward	104165..104190	forward	105089..105114	23S rrn	rRNA	strand=+	104691	107500	hit=2
GAACTGAAACATCTTAGTAGCCAGAGGA	28	3	7	1	1	forward	103940..103967	forward	104864..104891	23S rrn	rRNA	strand=+	104691	107500	hit=2
AAATAGCTCGACGCCAGGATGATG	24	14	8	1	1	forward	107126..107149	forward	108050..108073	5S rrn	rRNA	strand=+	107949	108069	hit=2
TACGAGAGGACCGGGAAG	18	11	8	1	2	forward	106440..106457	forward	107364..107381	23S rrn	rRNA	strand=+	104691	107500	hit=2
ACTGGGACTGAGA	13	17	5	2	2	forward	100368..100380	forward	101297..101309	16S rrn	rRNA	strand=+	101012	102502	hit=2
TGGGAGGGGAACAACAGCTGGAAACGGCT	29	3	7	1	1	forward	100205..100233	forward	101134..101162	16S rrn	rRNA	strand=+	101012	102502	hit=2
ACGGTATCTGGGGAATAAGCATCGGC	26	7	3	1	1	forward	100512..100537	forward	101441..101466	16S rrn	rRNA	strand=+	101012	102502	hit=2
AAAGAGATAAATTGAACAAGTATGGAC	27	8	10	1		forward	54290..54316	forward	55430..55456	rbcL	mRNA:Rubisco	strand=+	54958	56397	hit=1
AGCGATTCCCGTAGTAGC	18	11	4	2	1	forward	103980..103997	forward	104904..104921	23S rrn	rRNA	strand=+	104691	107500	hit=2
AGTAATCGCCGGTCAGC	17	11	7	2	1	forward	101376..101392	forward	102305..102321	16S rrn	rRNA	strand=+	101012	102502	hit=2
GGAAGGAGA	9	13	9		1	forward	55202..55210	forward	59608..59616	ig-RNA59	ig-RNA	starnd=+	59361	59771	hit=4
GGAAGGAGA	9	13	9		1	forward	58435..58443	forward	59608..59616	ig-RNA59	ig-RNA	starnd=+	59361	59771	hit=4
GGAAGGAGA	9	13	9		1	forward	91781..91789	forward	59608..59616	ig-RNA59	ig-RNA	starnd=+	59361	59771	hit=4
CGAAATGCGTTGAGGCGCAGCAGTTGACTG	30	13	2	2	1	forward	104594..104623	forward	105518..105547	23S rrn	rRNA	strand=+	104691	107500	hit=2
GAGGAAGGTGAGGATGA	17	6	13	1	1	forward	101205..101221	forward	102134..102150	16S rrn	rRNA	strand=+	101012	102502	hit=2
ATAGGTTAACCTTTTGAACTGCTGCTGAA	29	5	11	1		forward	103883..103911	forward	104807..104835	23S rrn	rRNA	strand=+	104691	107500	hit=2
CAAGCGTTATCCGGAATGATTGGGCGTAAAGC	32	7	5	2		forward	100575..100606	forward	101504..101535	16S rrn	rRNA	strand=+	101012	102502	hit=2
GCTGAATCCATGGGCAGGCAAGAGACAAC	29	10	3	1		forward	103906..103934	forward	104830..104858	23S rrn	rRNA	strand=+	104691	107500	hit=2
AGAATATAAGAAGGATCTGA	20	9	12	2	2	forward	102693..102712	forward	103617..103636	ig-RNA112	ig-RNA	starnd=+	103602	103664	hit=2
GCGGAAGCGAGAATGTCGGCTTGAGTAAC	29	7	8	1	1	forward	105029..105057	forward	105953..105981	23S rrn	rRNA	strand=+	104691	107500	hit=2
CATATCCGGTGTGGGCGTTAGAG	23	11	1	2		forward	106395..106417	forward	107319..107341	23S rrn	rRNA	strand=+	104691	107500	hit=2
AGGGTGAGTCAGGGCCTAAGATCAGG	26	6	2	1		forward	105123..105148	forward	106047..106072	23S rrn	rRNA	strand=+	104691	107500	hit=2
CAGGGCTCAACCCTGGACAGGCGG	24	12	1	1	1	forward	100643..100666	forward	101572..101595	16S rrn	rRNA	strand=+	101012	102502	hit=2
AGTCTATTGGAATTGG	16	9	12		1	forward	151352..151367	forward	152359..152374	ig-RNA154	ig-RNA	starnd=+	152338	152505	hit=2
AAATGCTTCGGGGAGTTGAAAATAAGCGTAGA	32	7	6	1	1	forward	103836..103867	forward	104760..104791	23S rrn	rRNA	strand=+	104691	107500	hit=2
CCAGAGAAGAAGCAATGACGGTATCTGGGG	30	11	4	3		forward	100495..100524	forward	101424..101453	16S rrn	rRNA	strand=+	101012	102502	hit=2
CAGTAGTAGGTAAACTTGAAGGAGACAG	28	8	4	1	1	forward	54806..54833	forward	55946..55973	rbcL	mRNA:Rubisco	strand=+	54958	56397	hit=1
AACGCGGACACAGGTG	16	10	6	2		forward	101066..101081	forward	101995..102010	16S rrn	rRNA	strand=+	101012	102502	hit=2
GAAAGGCGTAGTCGATGGA	19	9	2			forward	105151..105169	forward	106075..106093	23S rrn	rRNA	strand=+	104691	107500	hit=2
AGGAAGGGCGTAGTAAGCGACGAAATG	27	11	5	2		forward	103814..103840	forward	104738..104764	23S rrn	rRNA	strand=+	104691	107500	hit=2
GCTCAGTGATAAAGGAGGTAGGGGTGCAGAGA	32	7	6	1	1	forward	104811..104842	forward	105735..105766	23S rrn	rRNA	strand=+	104691	107500	hit=2
TAAACCGTGAAAACGGGGTTGTGGGAGAG	29	13	3	1		forward	104020..104048	forward	104944..104972	23S rrn	rRNA	strand=+	104691	107500	hit=2
CAAGAATGAAACTCAAAGGAAT	22	10	5	1	2	forward	100930..100951	forward	101859..101880	16S rrn	rRNA	strand=+	101012	102502	hit=2
AGGATGAACGCTGGCGGCATGCTTAACACATG	32	7	6	2		forward	100109..100140	forward	101038..101069	16S rrn	rRNA	strand=+	101012	102502	hit=2
TATGAAGCTTCACTGTTCCCTGGGATTGGC	30	5	5	1	1	forward	105847..105876	forward	106771..106800	23S rrn	rRNA	strand=+	104691	107500	hit=2
ACGAGGAAGGGCGTAG	16	11	7	2		forward	103811..103826	forward	104735..104750	23S rrn	rRNA	strand=+	104691	107500	hit=2
TCAGTGATAAAGGAGGTAGGGGTGCAGAGA	30	10	9	1		forward	104813..104842	forward	105737..105766	23S rrn	rRNA	strand=+	104691	107500	hit=2
GAGTGCGTAATAGCTCACTGATCGAG	26	3	5	1		forward	104881..104906	forward	105805..105830	23S rrn	rRNA	strand=+	104691	107500	hit=2
TGGGCTTTTCCTGCGC	16	8	5		2	forward	105879..105894	forward	106803..106818	23S rrn	rRNA	strand=+	104691	107500	hit=2
CGGAAAAATAGCTCGACGCCAGGATGATG	29	10	9		2	forward	107121..107149	forward	108045..108073	5S rrn	rRNA	strand=+	107949	108069	hit=2
GAGGAAGGGCGTAGTAAGCGACGAAATG	28	3	9		1	forward	103813..103840	forward	104737..104764	23S rrn	rRNA	strand=+	104691	107500	hit=2
GCAAATGGAGTCCTGAACTAGCTG	24	5	6	1		forward	55163..55186	forward	56303..56326	rbcL	mRNA:Rubisco	strand=+	54958	56397	hit=1
CGGATAACTGCTGAAA	16	11	2		2	forward	106520..106535	forward	107444..107459	23S rrn	rRNA	strand=+	104691	107500	hit=2
GTGGAGCGGTGAAATGCGTAGAGATCGGAAAG	32	8	9	3		forward	100713..100744	forward	101642..101673	16S rrn	rRNA	strand=+	101012	102502	hit=2
TTTTTCAGGGTAAGAAGGGGTAGAGAAAA	29	5	10	2	1	forward	105275..105303	forward	106199..106227	23S rrn	rRNA	strand=+	104691	107500	hit=2
AATAGAACATGAAAC	15	11	9	3	1	forward	104279..104293	forward	105203..105217	23S rrn	rRNA	strand=+	104691	107500	hit=2
ATGCCGCGTGGAGGTAGAAGGCCTACGG	28	9	3	1	1	forward	100450..100477	forward	101379..101406	16S rrn	rRNA	strand=+	101012	102502	hit=2
CGGGCCAAGGGACAGTCTCAGGTAGACA	28	6	6	1	1	forward	105998..106025	forward	106922..106949	23S rrn	rRNA	strand=+	104691	107500	hit=2
TAAGGTAGCGAAATTCCTTGTCGGGT	26	7	8	3		forward	105707..105732	forward	106631..106656	23S rrn	rRNA	strand=+	104691	107500	hit=2
CGCGGGTACAGTAGTAGGT	19	10	7	1	1	forward	54798..54816	forward	55938..55956	rbcL	mRNA:Rubisco	strand=+	54958	56397	hit=1
CAAGTCGGACGGGAAGTGGTGTTTCCAG	28	7	3	2		forward	100141..100168	forward	101070..101097	16S rrn	rRNA	strand=+	101012	102502	hit=2
GGGGATAAGCTTCATCGTCGAGAGGGAA	28	3	10	1	1	forward	104747..104774	forward	105671..105698	23S rrn	rRNA	strand=+	104691	107500	hit=2
AAGTGCGGAGCGGATAACTGCTGAA	25	13	4	1	1	forward	106510..106534	forward	107434..107458	23S rrn	rRNA	strand=+	104691	107500	hit=2
ATAGCTCGACGCCAGGATGATG	22	14	7		2	forward	107128..107149	forward	108052..108073	5S rrn	rRNA	strand=+	107949	108069	hit=2
GGTAGGGGCAGAGGGAA	17	11	6		2	forward	100690..100706	forward	101619..101635	16S rrn	rRNA	strand=+	101012	102502	hit=2
TTATCCGGAATGATTGGGCGTAAAG	25	6	6	2		forward	100581..100605	forward	101510..101534	16S rrn	rRNA	strand=+	101012	102502	hit=2
GATATAGCTCAGTTGGTAGAGCTCCGCT	28	7	10			forward	102745..102772	forward	103668..103695	trn-Ala_3	tRNA	strand=+	103665	103702	hit=2
AGGTAGCGAAATTCCTTGTCGGGTAAG	27	5	6	2		forward	105709..105735	forward	106633..106659	23S rrn	rRNA	strand=+	104691	107500	hit=2
CGTCCACGGAGGGTGAGTCAGGGC	24	7	3	2		forward	105114..105137	forward	106038..106061	23S rrn	rRNA	strand=+	104691	107500	hit=2
AAGTCGGACGGGAAGTGGTGTTTCCAGTGG	30	10	4		2	forward	100142..100171	forward	101071..101100	16S rrn	rRNA	strand=+	101012	102502	hit=2
GCGAACTCCATGC	13	17	8	1		forward	99969..99981	forward	100898..100910	ig-RNA109	ig-RNA	starnd=+	100781	101011	hit=2
ATGGACCCGAACC	13	17	4	2	1	forward	104443..104455	forward	105367..105379	23S rrn	rRNA	strand=+	104691	107500	hit=2
ATAGCTCGACGCCAGGATGAT	21	12	6	1		forward	107128..107148	forward	108052..108072	5S rrn	rRNA	strand=+	107949	108069	hit=2
CGGGCCGCGAGAGCGGTACCAAATCGAGG	29	5	12		1	forward	104654..104682	forward	105578..105606	23S rrn	rRNA	strand=+	104691	107500	hit=2
ACCTTTTGAACTGCTGCTGA	20	7	5	1		forward	103891..103910	forward	104815..104834	23S rrn	rRNA	strand=+	104691	107500	hit=2
GTAGATCCGGAGATTCCCGAATA	23	5	7	1	1	forward	103863..103885	forward	104787..104809	23S rrn	rRNA	strand=+	104691	107500	hit=2
CTCAGTGATAAAGGAGGTAGGGGTGCAGAG	30	10	5		3	forward	104812..104841	forward	105736..105765	23S rrn	rRNA	strand=+	104691	107500	hit=2
GGATAAAAGTTACTCTAGGGATAACAG	27	8	4		1	forward	106212..106238	forward	107136..107162	23S rrn	rRNA	strand=+	104691	107500	hit=2
AGCGGATAACTGCTGAAAGCATCT	24	8	4	2		forward	106518..106541	forward	107442..107465	23S rrn	rRNA	strand=+	104691	107500	hit=2
TGGACCCGAACC	12	12	8	3	1	forward	104444..104455	forward	105368..105379	23S rrn	rRNA	strand=+	104691	107500	hit=2
AGGTTAACCTTTTGAACTGCTGCTGAATCC	30	7	3	1		forward	103885..103914	forward	104809..104838	23S rrn	rRNA	strand=+	104691	107500	hit=2
GGAAAAGCTCGAACGACCTTCAACAAAAG	29	4	7	1	1	forward	105368..105396	forward	106292..106320	23S rrn	rRNA	strand=+	104691	107500	hit=2
AACGCGGACACAGGTGGTGCATGGCTGT	28	9	4		2	forward	101066..101093	forward	101995..102022	16S rrn	rRNA	strand=+	101012	102502	hit=2
GCCGCGAATCCTCTTGA	17	11	8		3	forward	101029..101045	forward	101958..101974	16S rrn	rRNA	strand=+	101012	102502	hit=2
ACTGGACATCTAGG	14	13	7	3		forward	104620..104633	forward	105544..105557	23S rrn	rRNA	strand=+	104691	107500	hit=2
GTAGCCGAAAGCATCACTAGCTTATGCTCTG	31	4	6		2	forward	104113..104143	forward	105037..105067	23S rrn	rRNA	strand=+	104691	107500	hit=2
TGCAAGTCGGACGGGAAGTGGTGTTTCCAG	30	11	1	1	1	forward	100139..100168	forward	101068..101097	16S rrn	rRNA	strand=+	101012	102502	hit=2
GGGAATAAGCATCGGCTAACTCTGTGCCAGC	31	4	7	1		forward	100522..100552	forward	101451..101481	16S rrn	rRNA	strand=+	101012	102502	hit=2
TACGGTAGGGGCAGAGGGAATT	22	9	4	1	1	forward	100687..100708	forward	101616..101637	16S rrn	rRNA	strand=+	101012	102502	hit=2
AGACCCTATGAAGCTTCACTGT	22	10	3	1	1	forward	105841..105862	forward	106765..106786	23S rrn	rRNA	strand=+	104691	107500	hit=2
TAAACCGTGAAAACGGGGTTGTGGGAG	27	10	5	2	1	forward	104020..104046	forward	104944..104970	23S rrn	rRNA	strand=+	104691	107500	hit=2
AGCATCGGCTAACTCTGTGCCAGCAGCCGC	30	6	5	1	1	forward	100529..100558	forward	101458..101487	16S rrn	rRNA	strand=+	101012	102502	hit=2
GCGCGAGACAACTCTCTCTAAGGAACTCGG	30	6	7			forward	105448..105477	forward	106372..106401	23S rrn	rRNA	strand=+	104691	107500	hit=2
GATAAAGGAGGTAGGGGTGCAGAGACAGC	29	8	6	1	1	forward	104818..104846	forward	105742..105770	23S rrn	rRNA	strand=+	104691	107500	hit=2
GGATGATCAGCCACACTGGGA	21	8	3	2		forward	100354..100374	forward	101283..101303	16S rrn	rRNA	strand=+	101012	102502	hit=2
AGCATCACTAGCTTATGCTCTGACCCG	27	8	7		3	forward	104122..104148	forward	105046..105072	23S rrn	rRNA	strand=+	104691	107500	hit=2
GAGTGCTCTCCT	12	15	6	1	2	forward	106565..106576	forward	107489..107500	23S rrn	rRNA	strand=+	104691	107500	hit=2
GAGCCAATGTTCGAGTACCAGG	22	5	8	1	1	forward	105310..105331	forward	106234..106255	23S rrn	rRNA	strand=+	104691	107500	hit=2
TTCCTATCGTAATGCATGACTACTTAACAGG	31	4	4	1		forward	54602..54632	forward	55742..55772	rbcL	mRNA:Rubisco	strand=+	54958	56397	hit=1
TTTCAGGGTAAGAAGGGGTAGAGAA	25	6	5	2		forward	105277..105301	forward	106201..106225	23S rrn	rRNA	strand=+	104691	107500	hit=2
ATGACGGTATCTGGGGAATAAGC	23	6	5	2		forward	100509..100531	forward	101438..101460	16S rrn	rRNA	strand=+	101012	102502	hit=2
TAAGCTTCATCGTCGAGAGGGAAACAGC	28	6	6	1	1	forward	104752..104779	forward	105676..105703	23S rrn	rRNA	strand=+	104691	107500	hit=2
TGAGCTGGGTTCAGAACGTCGTGAGACAGT	30	9	3	1	1	forward	106359..106388	forward	107283..107312	23S rrn	rRNA	strand=+	104691	107500	hit=2
TAAATGACCGCTCAGTGATAAAGGAGGTAGG	31	7	7		2	forward	104802..104832	forward	105726..105756	23S rrn	rRNA	strand=+	104691	107500	hit=2
GGGAACAACAGCTGGAAACGG	21	8	2	1	1	forward	100211..100231	forward	101140..101160	16S rrn	rRNA	strand=+	101012	102502	hit=2
CGGTGGAGCATGTGGTTTAATT	22	11	6	1	2	forward	100971..100992	forward	101900..101921	16S rrn	rRNA	strand=+	101012	102502	hit=2
GACTGCAAGACCCACCCGTCGAGCAGGGACGA	32	8	4	2		forward	106129..106160	forward	107053..107084	23S rrn	rRNA	strand=+	104691	107500	hit=2
TAGACATGTCTGTGAAGATGCGGACTACCTGC	32	11	4	2		forward	105797..105828	forward	106721..106752	23S rrn	rRNA	strand=+	104691	107500	hit=2
TAACACATGCAAGTCGGACGGGAAGTGGT	29	3	4		1	forward	100132..100160	forward	101061..101089	16S rrn	rRNA	strand=+	101012	102502	hit=2
ATAGGTGTCAAGTGGA	16	11	2	2		forward	106710..106725	forward	107634..107649	4.5S rrn	rRNA	strand=+	107599	107701	hit=2
AAATAGAACATGAAACCGTAAGCTC	25	4	6	1		forward	104278..104302	forward	105202..105226	23S rrn	rRNA	strand=+	104691	107500	hit=2
GAGGATGATCAGCCACACTGGGACTGAGACAC	32	6	7			forward	100352..100383	forward	101281..101312	16S rrn	rRNA	strand=+	101012	102502	hit=2
GGCTAAGCGATCTGCCGAAGCTGTGGGATG	30	7	6		1	forward	104931..104960	forward	105855..105884	23S rrn	rRNA	strand=+	104691	107500	hit=2
GCCGAAGGCAGGGCTAGTGACTGGAGTGAA	30	8	5	1	1	forward	101495..101524	forward	102424..102453	16S rrn	rRNA	strand=+	101012	102502	hit=2
AGTTGAAAATAAGCGTAGATCCGGAGA	27	4	12	1		forward	103849..103875	forward	104773..104799	23S rrn	rRNA	strand=+	104691	107500	hit=2
GAAACCGTAAGCTCCCAAGCAGTGGG	26	7	6	1		forward	104289..104314	forward	105213..105238	23S rrn	rRNA	strand=+	104691	107500	hit=2
ATTGGGCGTAAAGCGTCTGTAGGTGGCTTTT	31	9	6	1	2	forward	100593..100623	forward	101522..101552	16S rrn	rRNA	strand=+	101012	102502	hit=2
TGAAAGAGATAAATTGAACAAGTATGGAC	29	4	7			forward	54288..54316	forward	55428..55456	rbcL	mRNA:Rubisco	strand=+	54958	56397	hit=1
AGTGCGGAGCGGATAACTGCTGAAAG	26	6	9		1	forward	106511..106536	forward	107435..107460	23S rrn	rRNA	strand=+	104691	107500	hit=2
GAATTCGTTCCCGG	14	10	10	2	2	forward	101404..101417	forward	102333..102346	16S rrn	rRNA	strand=+	101012	102502	hit=2
GCAAGTCGGACGGGAAG	17	9	5	1	1	forward	100140..100156	forward	101069..101085	16S rrn	rRNA	strand=+	101012	102502	hit=2
ACAACTCTCTCTAAGGAACTCGGCAAAATAGC	32	7	6	1		forward	105455..105486	forward	106379..106410	23S rrn	rRNA	strand=+	104691	107500	hit=2
CCGAAAGCATCACTAGCTTATGCTCTGACC	30	5	8	2		forward	104117..104146	forward	105041..105070	23S rrn	rRNA	strand=+	104691	107500	hit=2
CTTCACAGACCAAGAACTACGAG	23	15	6	1		forward	102199..102221	forward	103203..103225	ig-RNA111	ig-RNA	starnd=+	102838	103566	hit=2
CGTAAGCTCCCAAGCAGTGGG	21	6	5		1	forward	104294..104314	forward	105218..105238	23S rrn	rRNA	strand=+	104691	107500	hit=2
ACACTGGGACTGA	13	12	4	1	1	forward	100366..100378	forward	101295..101307	16S rrn	rRNA	strand=+	101012	102502	hit=2
TGCAAGGCTAAATACTCCTGGGTGACC	27	4	3		1	forward	104197..104223	forward	105121..105147	23S rrn	rRNA	strand=+	104691	107500	hit=2
TAGTTGCCACCGTTGAGTTTGGAACCCTGAAC	32	9	6		1	forward	101153..101184	forward	102082..102113	16S rrn	rRNA	strand=+	101012	102502	hit=2
CGACACAGGTGGGTAGGTAGAGA	23	5	1		1	forward	105415..105437	forward	106339..106361	23S rrn	rRNA	strand=+	104691	107500	hit=2
GTGAGATACCACTCTGGAAGAGCTAGAATTC	31	7	5	1	1	forward	105947..105977	forward	106871..106901	23S rrn	rRNA	strand=+	104691	107500	hit=2
GTCGGCTTGAGTAACGCAAACATTGGTGAGA	31	7	6		1	forward	105043..105073	forward	105967..105997	23S rrn	rRNA	strand=+	104691	107500	hit=2
ACTGATCGAGCGCTCT	16	16	4	2	1	forward	104897..104912	forward	105821..105836	23S rrn	rRNA	strand=+	104691	107500	hit=2
GAGTAACGCGTAAGAACCTGCCCTTGGGA	29	8	3			forward	100181..100209	forward	101110..101138	16S rrn	rRNA	strand=+	101012	102502	hit=2
TGGAAGAGCTAG	12	12	9	2	1	forward	105961..105972	forward	106885..106896	23S rrn	rRNA	strand=+	104691	107500	hit=2
AACGGTCCTAAGGTAGCGAAATTCC	25	8	4	1	1	forward	105699..105723	forward	106623..106647	23S rrn	rRNA	strand=+	104691	107500	hit=2
CGACGCCAGGATGATG	16	15	6			forward	107134..107149	forward	108058..108073	5S rrn	rRNA	strand=+	107949	108069	hit=2
AGATACCACTCTGGAAGAGCTAGAATTCTA	30	7	10	2	1	forward	105950..105979	forward	106874..106903	23S rrn	rRNA	strand=+	104691	107500	hit=2
TGGACGAAGCGGAAGCGAGAATGTCG	26	8	10	2		forward	105021..105046	forward	105945..105970	23S rrn	rRNA	strand=+	104691	107500	hit=2
ATGGACAACAGGTGAATATT	20	8	7	2	1	forward	105165..105184	forward	106089..106108	23S rrn	rRNA	strand=+	104691	107500	hit=2
ACACCAACGGCGAAAGCACTCTG	23	9	2	2		forward	100746..100768	forward	101675..101697	16S rrn	rRNA	strand=+	101012	102502	hit=2
CAAGTTGAAAGAGATAAATTGAACAAG	27	6	8		1	forward	54283..54309	forward	55423..55449	rbcL	mRNA:Rubisco	strand=+	54958	56397	hit=1
TCGACGCCAGGATGATG	17	13	5	1	1	forward	107133..107149	forward	108057..108073	5S rrn	rRNA	strand=+	107949	108069	hit=2
CACCAACGGCGAAAGCACTCT	21	7	5		2	forward	100747..100767	forward	101676..101696	16S rrn	rRNA	strand=+	101012	102502	hit=2
GTAGTCGATGGACAACAGGTGAATATTC	28	5	6		2	forward	105158..105185	forward	106082..106109	23S rrn	rRNA	strand=+	104691	107500	hit=2
AAGAGACAACCTGGCGAACTGA	22	5	3	1		forward	103925..103946	forward	104849..104870	23S rrn	rRNA	strand=+	104691	107500	hit=2
GACAACCTGGCGAACTGAAAC	21	4	3		1	forward	103929..103949	forward	104853..104873	23S rrn	rRNA	strand=+	104691	107500	hit=2
TGGAGCATGTGGTTTAATTCGATGCAAAGCG	31	9	5	1	1	forward	100974..101004	forward	101903..101933	16S rrn	rRNA	strand=+	101012	102502	hit=2
AAGAATGAAACTCAAAGGAATTGACGGGGG	30	8	3		1	forward	100931..100960	forward	101860..101889	16S rrn	rRNA	strand=+	101012	102502	hit=2
GTTCAAATCCAGGAT	15	8	7	2	1	forward	102657..102671	forward	103581..103595	trn-Ile_6	tRNA	strand=+	103567	103601	hit=2
CTAAGGAACTCGGCA	15	12	5	2	1	forward	105465..105479	forward	106389..106403	23S rrn	rRNA	strand=+	104691	107500	hit=2
TAAAAGTTACTCTAGGGATAACAGGCTGATC	31	10	6		2	forward	106215..106245	forward	107139..107169	23S rrn	rRNA	strand=+	104691	107500	hit=2
AGTAGTCCTAGCCGTAAACGATGGA	25	6	5		2	forward	100829..100853	forward	101758..101782	16S rrn	rRNA	strand=+	101012	102502	hit=2
GAGACAACTCTCTCTAAGGAACTCGGCAAAAT	32	5	9	1		forward	105452..105483	forward	106376..106407	23S rrn	rRNA	strand=+	104691	107500	hit=2
GTTCGGACC	9	12	4			forward	132251..132259	forward	133212..133220	23S rrn	rRNA	strand=-	131149	133958	hit=4
GTTCGGACC	9	12	4			forward	148412..148420	forward	133212..133220	23S rrn	rRNA	strand=-	131149	133958	hit=4
GTGGAGCATGTG	12	15	5	3		forward	100973..100984	forward	101902..101913	16S rrn	rRNA	strand=+	101012	102502	hit=2
GGTACCAAATCGAGGCA	17	7	3	1		forward	104668..104684	forward	105592..105608	23S rrn	rRNA	strand=+	104691	107500	hit=2
GATAAGCTTCATCGTCGAGAGGGAAACAGC	30	7	1	1		forward	104750..104779	forward	105674..105703	23S rrn	rRNA	strand=+	104691	107500	hit=2
TGAGTAACGCAAACATTGGT	20	8	5	1	1	forward	105050..105069	forward	105974..105993	23S rrn	rRNA	strand=+	104691	107500	hit=2
CGCAAGAATGAAACTCAAAGGAATT	25	9	4	1		forward	100928..100952	forward	101857..101881	16S rrn	rRNA	strand=+	101012	102502	hit=2
GGTGAAATGCGTAGAGATCGGAAAGAAC	28	1	7	1		forward	100720..100747	forward	101649..101676	16S rrn	rRNA	strand=+	101012	102502	hit=2
CGTTGAGTTTGGAACCCTGAACA	23	4	5		1	forward	101163..101185	forward	102092..102114	16S rrn	rRNA	strand=+	101012	102502	hit=2
AAGTTACTCTAGGGATAACAGGCTGATC	28	7	9		1	forward	106218..106245	forward	107142..107169	23S rrn	rRNA	strand=+	104691	107500	hit=2
TACCCCGTAGGCTGAGGAGCAAAAGGAGGA	30	6	9	2	1	forward	100239..100268	forward	101168..101197	16S rrn	rRNA	strand=+	101012	102502	hit=2
GAGGAAAAGAAAGCAAAAGC	20	9	4	1	1	forward	103963..103982	forward	104887..104906	23S rrn	rRNA	strand=+	104691	107500	hit=2
TGGAGTCCTGAACTAGCTGCTGC	23	10	5	2	1	forward	55168..55190	forward	56308..56330	rbcL	mRNA:Rubisco	strand=+	54958	56397	hit=1
AGTTTGGAACCCTGAACAGACTGCCGG	27	9	3		1	forward	101168..101194	forward	102097..102123	16S rrn	rRNA	strand=+	101012	102502	hit=2
CCATCGGGGAGTGAAATAGAACATGAAA	28	9	8		1	forward	104265..104292	forward	105189..105216	23S rrn	rRNA	strand=+	104691	107500	hit=2
CTTCGGGGAGTTGAAAATAAGC	22	8	6	2		forward	103841..103862	forward	104765..104786	23S rrn	rRNA	strand=+	104691	107500	hit=2
ATACCACTCTGGAAGA	16	12	7	1		forward	105952..105967	forward	106876..106891	23S rrn	rRNA	strand=+	104691	107500	hit=2
GGAGGAAGGTGAGGATGACGTC	22	8	8	2		forward	101204..101225	forward	102133..102154	16S rrn	rRNA	strand=+	101012	102502	hit=2
CTCGGTGAAATAGACATGTCTGTGAAGATGCG	32	7	5		2	forward	105787..105818	forward	106711..106742	23S rrn	rRNA	strand=+	104691	107500	hit=2
GTGGAGCGGTGAA	13	8	10	1	2	forward	100713..100725	forward	101642..101654	16S rrn	rRNA	strand=+	101012	102502	hit=2
GCTAAGCGATCTGCCGAAGCTGTGGG	26	6	6		1	forward	104932..104957	forward	105856..105881	23S rrn	rRNA	strand=+	104691	107500	hit=2
TAGTGACTGGAGTGAAGTCGTAACAAGG	28	4	7		1	forward	101509..101536	forward	102438..102465	16S rrn	rRNA	strand=+	101012	102502	hit=2
CTGAACAGACTGCCGGTGATAAGCCG	26	8	4	1	1	forward	101179..101204	forward	102108..102133	16S rrn	rRNA	strand=+	101012	102502	hit=2
AGCTAGAATTCTA	13	12	6	3		forward	105967..105979	forward	106891..106903	23S rrn	rRNA	strand=+	104691	107500	hit=2
GAGATACCACTCTGGAAGA	19	8	5	1	1	forward	105949..105967	forward	106873..106891	23S rrn	rRNA	strand=+	104691	107500	hit=2
CGGGTACAGTAGTAGGTAAACTTGAAGGAG	30	8	8	1	2	forward	54800..54829	forward	55940..55969	rbcL	mRNA:Rubisco	strand=+	54958	56397	hit=1
CGGAGCCGTAGCGAAAG	17	11	5	1	1	forward	104396..104412	forward	105320..105336	23S rrn	rRNA	strand=+	104691	107500	hit=2
GATACCACTCTGGAAGAGCTAGAATTCTAA	30	4	7	2		forward	105951..105980	forward	106875..106904	23S rrn	rRNA	strand=+	104691	107500	hit=2
GTTAGTCGATC	11	9	13		1	forward	79467..79477	forward	80383..80393	rps8	mRNA:ribosomal protein S	strand=-	80068	80472	hit=1
AGCTGGGTTCAGAACGTCG	19	6	6	1	1	forward	106361..106379	forward	107285..107303	23S rrn	rRNA	strand=+	104691	107500	hit=2
TGTTGAAAAATCAGCGGATGAG	22	3	7		1	forward	104521..104542	forward	105445..105466	23S rrn	rRNA	strand=+	104691	107500	hit=2
TGCGTAATAGCTCACTGATCGAGCG	25	9	6		2	forward	104884..104908	forward	105808..105832	23S rrn	rRNA	strand=+	104691	107500	hit=2
AGATCGGAAAGAACACCAACGGCGAAAGCACT	32	5	3		1	forward	100734..100765	forward	101663..101694	16S rrn	rRNA	strand=+	101012	102502	hit=2
TGGATACTAGGCGCTGTGCGTAT	23	5	2	1		forward	100850..100872	forward	101779..101801	16S rrn	rRNA	strand=+	101012	102502	hit=2
CTCGCGTCTGATTAGCTAGTTGGTGAGGC	29	6	5	2		forward	100286..100314	forward	101215..101243	16S rrn	rRNA	strand=+	101012	102502	hit=2
GTTGAGGCGCAGCAGTTGACTGGACATC	28	7	4	1	1	forward	104602..104629	forward	105526..105553	23S rrn	rRNA	strand=+	104691	107500	hit=2
ACTAGATATGACCTCAAAATAAC	23	9	4	1	1	forward	104695..104717	forward	105619..105641	23S rrn	rRNA	strand=+	104691	107500	hit=2
TAAGCGATCTGCCGAAGCTGTGGGATGTC	29	7	6	1	1	forward	104934..104962	forward	105858..105886	23S rrn	rRNA	strand=+	104691	107500	hit=2
ATTCATGGACGTTGATAAGATCTTTC	26	12	11			forward	103693..103718	forward	104617..104642	ig-RNA114	ig-RNA	starnd=+	104539	104690	hit=2
TAAAGCGTCTGTAGGTGGCTTTTTAAGTC	29	8	6	1	1	forward	100601..100629	forward	101530..101558	16S rrn	rRNA	strand=+	101012	102502	hit=2
GAGTACGGTAGGG	13	10	8	2	1	forward	100684..100696	forward	101613..101625	16S rrn	rRNA	strand=+	101012	102502	hit=2
ACTGTCTCGGAGA	13	14	5	2	1	forward	105770..105782	forward	106694..106706	23S rrn	rRNA	strand=+	104691	107500	hit=2
GTTCGCAAGAATGAAACTCAAAGGAATTG	29	7	5	2		forward	100925..100953	forward	101854..101882	16S rrn	rRNA	strand=+	101012	102502	hit=2
GCGGGTACAGTAGTAGGTAAACTTGA	26	6	4		1	forward	54799..54824	forward	55939..55964	rbcL	mRNA:Rubisco	strand=+	54958	56397	hit=1
CGCAAAGTCGTAAGACCATGTATGGGGGCTGA	32	8	4	1	1	forward	105575..105606	forward	106499..106530	23S rrn	rRNA	strand=+	104691	107500	hit=2
ACAACCTGGCGAACTGAAACATCTTAGTAGC	31	12	3	2		forward	103930..103960	forward	104854..104884	23S rrn	rRNA	strand=+	104691	107500	hit=2
CGGTATCTGGGGAATAAGCATCGGCTAA	28	6	3		1	forward	100513..100540	forward	101442..101469	16S rrn	rRNA	strand=+	101012	102502	hit=2
GTTGAGTTTGGAACCCTGAACAGACTGC	28	7	2	1		forward	101164..101191	forward	102093..102120	16S rrn	rRNA	strand=+	101012	102502	hit=2
TGGCTCAGGATGAACGCTGGCGGCATGCTTAA	32	6	5	2		forward	100103..100134	forward	101032..101063	16S rrn	rRNA	strand=+	101012	102502	hit=2
GAAAGAACACCAACGGCGAAAGCACTCTGCT	31	6	4	1	1	forward	100740..100770	forward	101669..101699	16S rrn	rRNA	strand=+	101012	102502	hit=2
CGTGGAATCCCGTGTGAATCAGC	23	4	4	1		forward	104163..104185	forward	105087..105109	23S rrn	rRNA	strand=+	104691	107500	hit=2
ATTGTCACTGCTTATGGACCCGAACCTGGG	30	7	2	1		forward	104430..104459	forward	105354..105383	23S rrn	rRNA	strand=+	104691	107500	hit=2
AAGTCGTAACAAG	13	9	8	1	1	forward	101523..101535	forward	102452..102464	16S rrn	rRNA	strand=+	101012	102502	hit=2
CAAATGGAGTCCTGAAC	17	10	7	1	2	forward	55164..55180	forward	56304..56320	rbcL	mRNA:Rubisco	strand=+	54958	56397	hit=1
GGGAGTGAAATAGAACATGAAACCGTAAGC	30	6	8	1	1	forward	104271..104300	forward	105195..105224	23S rrn	rRNA	strand=+	104691	107500	hit=2
AGCGGTGAAATGCGTAGAGATCGGA	25	10	3	2		forward	100717..100741	forward	101646..101670	16S rrn	rRNA	strand=+	101012	102502	hit=2
CTAACTTTATTGTAGAAATTTTCGGG	26	9	6	1		forward	60498..60523	forward	61616..61641	ig-RNA61	ig-RNA	starnd=+	61431	61656	hit=1
GGGAATTTTCCGCAATGGGCGAAAG	25	5	7		1	forward	100413..100437	forward	101342..101366	16S rrn	rRNA	strand=+	101012	102502	hit=2
GTGGACGAAGCGGAAGCGAGAATGTCGGCT	30	8	4		1	forward	105020..105049	forward	105944..105973	23S rrn	rRNA	strand=+	104691	107500	hit=2
CGCCCATTAAAGCGGTACGTGAGCTGG	27	8	3		2	forward	106340..106366	forward	107264..107290	23S rrn	rRNA	strand=+	104691	107500	hit=2
TTCGGGAACGCGGA	14	13	4	2	1	forward	101060..101073	forward	101989..102002	16S rrn	rRNA	strand=+	101012	102502	hit=2
ATGGATACTAGGCGCTGT	18	8	5		1	forward	100849..100866	forward	101778..101795	16S rrn	rRNA	strand=+	101012	102502	hit=2
AAGAGACAACCTGGCGAACTGAAACAT	27	6	4	1	1	forward	103925..103951	forward	104849..104875	23S rrn	rRNA	strand=+	104691	107500	hit=2
ATCTGCCGAAGCTGTGGGATGTCAAAAT	28	5	4		1	forward	104940..104967	forward	105864..105891	23S rrn	rRNA	strand=+	104691	107500	hit=2
GCAAGGTTCGTCCACG	16	8	7	1	2	forward	105106..105121	forward	106030..106045	23S rrn	rRNA	strand=+	104691	107500	hit=2
TTCATGGACGTTGATAAGATCTTTCCATTT	30	4	12	2		forward	103694..103723	forward	104618..104647	ig-RNA114	ig-RNA	starnd=+	104539	104690	hit=2
CGAACTTGGTGGTTAAACTCTACTG	25	7	4		2	forward	107068..107092	forward	107992..108016	5S rrn	rRNA	strand=+	107949	108069	hit=2
ATGAACGCTGGCGGCATGCTTAACACATGC	30	11	3			forward	100112..100141	forward	101041..101070	16S rrn	rRNA	strand=+	101012	102502	hit=2
GATACCACTCTGGA	14	8	9		2	forward	105951..105964	forward	106875..106888	23S rrn	rRNA	strand=+	104691	107500	hit=2
GTGGACGAAGCGGAAGCGAGAATGTCGGC	29	6	2	1		forward	105020..105048	forward	105944..105972	23S rrn	rRNA	strand=+	104691	107500	hit=2
AGGAAGTTGGTGACCTGATGAC	22	6	5		2	forward	105631..105652	forward	106555..106576	23S rrn	rRNA	strand=+	104691	107500	hit=2
GCTTCATCGTCGAGAGGGAAACAGCC	26	5	4	1		forward	104755..104780	forward	105679..105704	23S rrn	rRNA	strand=+	104691	107500	hit=2
GTGAAATGCGTAGAGATCGGAAAGAACAC	29	5	4	1		forward	100721..100749	forward	101650..101678	16S rrn	rRNA	strand=+	101012	102502	hit=2
CGTGCTGCTAGGCGAAGCGGTGGAGTGC	28	5	5	1		forward	104061..104088	forward	104985..105012	23S rrn	rRNA	strand=+	104691	107500	hit=2
TTGAAAATAAGCGTAGA	17	11	5	1	2	forward	103851..103867	forward	104775..104791	23S rrn	rRNA	strand=+	104691	107500	hit=2
GGGGAGTGAAATAGAACATGAAACCGTAAGC	31	4	6	1		forward	104270..104300	forward	105194..105224	23S rrn	rRNA	strand=+	104691	107500	hit=2
CTGAATCCATGGGCAGGCAAGAGA	24	9	3	1		forward	103907..103930	forward	104831..104854	23S rrn	rRNA	strand=+	104691	107500	hit=2
TGGGCCGACACTGACACTGAGAGACGAAAG	30	3	2		1	forward	100770..100799	forward	101699..101728	16S rrn	rRNA	strand=+	101012	102502	hit=2
ATCGGGGAGTGAAATAGA	18	10	5	1	1	forward	104267..104284	forward	105191..105208	23S rrn	rRNA	strand=+	104691	107500	hit=2
ATTCTGGTGTCCTAGGCGTAGAGGAACAAC	30	5	3		1	forward	107026..107055	forward	107950..107979	5S rrn	rRNA	strand=+	107949	108069	hit=2
GCGAGAATGTCGGCTT	16	11	6	2	1	forward	105035..105050	forward	105959..105974	23S rrn	rRNA	strand=+	104691	107500	hit=2
GTCAGGGCCTAAGATCAGGC	20	8	3	2		forward	105130..105149	forward	106054..106073	23S rrn	rRNA	strand=+	104691	107500	hit=2
AAAGCATCACTAGCTTATGCTCTGACCCGA	30	6	6	1	1	forward	104120..104149	forward	105044..105073	23S rrn	rRNA	strand=+	104691	107500	hit=2
TCTCCGCAAAGTCGTAAGACCATGTATGGGGG	32	11	6	2		forward	105571..105602	forward	106495..106526	23S rrn	rRNA	strand=+	104691	107500	hit=2
CGGATGTCAGCGGTTCGAGTCCG	23	8	6			forward	103582..103604	forward	104506..104528	trn-Ala_4	tRNA	strand=+	104504	104538	hit=2
TGAGTAACGCGTAAGAACCTGCCCTTGGGAG	31	7	4		2	forward	100180..100210	forward	101109..101139	16S rrn	rRNA	strand=+	101012	102502	hit=2
AAACTCTGAATACTAGATA	19	9	8	1	1	forward	104684..104702	forward	105608..105626	23S rrn	rRNA	strand=+	104691	107500	hit=2
AGGGATAACAGGCTGATCTTCC	22	3	2	1		forward	106228..106249	forward	107152..107173	23S rrn	rRNA	strand=+	104691	107500	hit=2
GGCCGACACTGACACTGAGAGACGAAAGC	29	5	2	1		forward	100772..100800	forward	101701..101729	16S rrn	rRNA	strand=+	101012	102502	hit=2
AGGAAAAGCTCGAACGACCTTCA	23	5	6	1	1	forward	105367..105389	forward	106291..106313	23S rrn	rRNA	strand=+	104691	107500	hit=2
AATAAGTCTATTGGAATTGG	20	5	9		1	forward	151348..151367	forward	152355..152374	ig-RNA154	ig-RNA	starnd=+	152338	152505	hit=2
GTGTGAATCAGCAAGGACCACCTTGCAAGGC	31	9	3		2	forward	104174..104204	forward	105098..105128	23S rrn	rRNA	strand=+	104691	107500	hit=2
CGCAGCAGTTGACTGGACATCTA	23	7	4	1	1	forward	104609..104631	forward	105533..105555	23S rrn	rRNA	strand=+	104691	107500	hit=2
CGGAAGCGAGAATGTCGGCTTGAGT	25	10	5	1		forward	105030..105054	forward	105954..105978	23S rrn	rRNA	strand=+	104691	107500	hit=2
GTCATCATGCCCCTTATGCCCTGGGC	26	7	5		1	forward	101228..101253	forward	102157..102182	16S rrn	rRNA	strand=+	101012	102502	hit=2
ATGCGTAGAGATCGGAAAGAACACCAAC	28	6	3	1		forward	100726..100753	forward	101655..101682	16S rrn	rRNA	strand=+	101012	102502	hit=2
AACTCTACTGCGGTGACGATACTGTAG	27	4	4		1	forward	107083..107109	forward	108007..108033	5S rrn	rRNA	strand=+	107949	108069	hit=2
CACCGGAGCCGTAGCGAAAGC	21	6	4	1	1	forward	104393..104413	forward	105317..105337	23S rrn	rRNA	strand=+	104691	107500	hit=2
TGAAATAGAACATGAAACCGTAAGCTC	27	4	12	2	1	forward	104276..104302	forward	105200..105226	23S rrn	rRNA	strand=+	104691	107500	hit=2
GACATGTCTGTGAAGATGCGGACTACCTGCA	31	6	9		2	forward	105799..105829	forward	106723..106753	23S rrn	rRNA	strand=+	104691	107500	hit=2
TGCTGAATCCATGGGCAGGCAAGAGACAA	29	7	6	1	1	forward	103905..103933	forward	104829..104857	23S rrn	rRNA	strand=+	104691	107500	hit=2
GAGATAAATTGAACAAGTATGGACGTCC	28	5	6	1	1	forward	54293..54320	forward	55433..55460	rbcL	mRNA:Rubisco	strand=+	54958	56397	hit=1
GTTGAAAAATCAGCGGATGAGTTGTGG	27	5	4		1	forward	104522..104548	forward	105446..105472	23S rrn	rRNA	strand=+	104691	107500	hit=2
AGATGCGGACTACCTGCACCTGGACAGAAAGA	32	4	3	1		forward	105812..105843	forward	106736..106767	23S rrn	rRNA	strand=+	104691	107500	hit=2
TGAAGTCGTAACAAGGTAGCCGTACTGG	28	3	7	2		forward	101521..101548	forward	102450..102477	16S rrn	rRNA	strand=+	101012	102502	hit=2
TCAATTCGATCAGGC	15	13	6			forward	106798..106812	forward	107722..107736	ig-RNA116	ig-RNA	starnd=+	107702	107948	hit=2
CATGTATGGGGGCTGACGCCTGC	23	8	1	1		forward	105591..105613	forward	106515..106537	23S rrn	rRNA	strand=+	104691	107500	hit=2
AACTATGGTAGAGCAG	16	8	4	2		forward	54367..54382	forward	55507..55522	rbcL	mRNA:Rubisco	strand=+	54958	56397	hit=1
TACGGCGCTGAAGTAACCCATGCTA	25	8	4		1	forward	105335..105359	forward	106259..106283	23S rrn	rRNA	strand=+	104691	107500	hit=2
AAGGAAGTTGGTGACCTGATGAC	23	4	6		1	forward	105630..105652	forward	106554..106576	23S rrn	rRNA	strand=+	104691	107500	hit=2
AAGCAGGGGCTGCGGTAGCTGCTGA	25	4	8	2		forward	53972..53996	forward	55112..55136	rbcL	mRNA:Rubisco	strand=+	54958	56397	hit=1
TACGGGCCAAGGGACAGTCTCAGG	24	4	4	1		forward	105996..106019	forward	106920..106943	23S rrn	rRNA	strand=+	104691	107500	hit=2
TAGCGAAATTCCTTGTCGG	19	5	6	2		forward	105712..105730	forward	106636..106654	23S rrn	rRNA	strand=+	104691	107500	hit=2
AGGTGAAATCAAAGG	15	9	6		3	forward	54513..54527	forward	55653..55667	rbcL	mRNA:Rubisco	strand=+	54958	56397	hit=1
TGGGAGGGGAACAACAGCTGGA	22	8	3	1	1	forward	100205..100226	forward	101134..101155	16S rrn	rRNA	strand=+	101012	102502	hit=2
AAAGCACTCTGCTGGGCCGACACTGACACTG	31	5	5		2	forward	100758..100788	forward	101687..101717	16S rrn	rRNA	strand=+	101012	102502	hit=2
TAGGTCGGAACAAGTTGATAGGATC	25	8	8	2	1	forward	101649..101673	forward	102653..102677	ig-RNA110	ig-RNA	starnd=+	102503	102800	hit=2
AAAGCACTCTGCTGGGCCGACA	22	6	5	2		forward	100758..100779	forward	101687..101708	16S rrn	rRNA	strand=+	101012	102502	hit=2
AAAGGCGTAGTCGATGGACAA	21	5	6		2	forward	105152..105172	forward	106076..106096	23S rrn	rRNA	strand=+	104691	107500	hit=2
GAAGGGCCGTCGCTCAACGGATAAAAG	27	4	4	1		forward	106194..106220	forward	107118..107144	23S rrn	rRNA	strand=+	104691	107500	hit=2
CGAGGCAAACTCTG	14	14	2	1	1	forward	104678..104691	forward	105602..105615	23S rrn	rRNA	strand=+	104691	107500	hit=2
ATCGTAATGCATGACTACTTAACAGGGG	28	6	6	2		forward	54607..54634	forward	55747..55774	rbcL	mRNA:Rubisco	strand=+	54958	56397	hit=1
GTTGAGGCGCAGCAGTTGACTGGACAT	27	9	3		2	forward	104602..104628	forward	105526..105552	23S rrn	rRNA	strand=+	104691	107500	hit=2
TAGAATTCTAACCTTGTGTCAGGAC	25	6	5	1	1	forward	105970..105994	forward	106894..106918	23S rrn	rRNA	strand=+	104691	107500	hit=2
AGAGCTAGAATTCTAACCTT	20	8	2	1	1	forward	105965..105984	forward	106889..106908	23S rrn	rRNA	strand=+	104691	107500	hit=2
TAATACCCCGTAGGCTGAGGAG	22	5	6	1	1	forward	100236..100257	forward	101165..101186	16S rrn	rRNA	strand=+	101012	102502	hit=2
ACGGGCCAAGGGACAGTCTCAGGTAGAC	28	9	1	1		forward	105997..106024	forward	106921..106948	23S rrn	rRNA	strand=+	104691	107500	hit=2
TAGCTTACCAAGGCGATGATCAGTAG	26	7	3		1	forward	100317..100342	forward	101246..101271	16S rrn	rRNA	strand=+	101012	102502	hit=2
ACTATGGTAGAGCAGTTTATG	21	14	2	2	1	forward	54368..54388	forward	55508..55528	rbcL	mRNA:Rubisco	strand=+	54958	56397	hit=1
AAGGGCGTAGTA	12	15	4	1	1	forward	103817..103828	forward	104741..104752	23S rrn	rRNA	strand=+	104691	107500	hit=2
TGGACGAAGCGGAAGCGAGAATGT	24	7	3	1	1	forward	105021..105044	forward	105945..105968	23S rrn	rRNA	strand=+	104691	107500	hit=2
ATGGCGAGAGTCCAGTAG	18	12	4	2		forward	104099..104116	forward	105023..105040	23S rrn	rRNA	strand=+	104691	107500	hit=2
GTGTGACTTGAAC	13	11	6		1	forward	75581..75593	forward	76489..76501	ig-RNA85	ig-RNA	starnd=+	76489	77197	hit=1
CAGGTGGGTAGGTAGAGAAT	20	8	4	1	1	forward	105420..105439	forward	106344..106363	23S rrn	rRNA	strand=+	104691	107500	hit=2
GATTGGGCGTAAAGCGTCTGTAGGTGGCTTTT	32	9	4		2	forward	100592..100623	forward	101521..101552	16S rrn	rRNA	strand=+	101012	102502	hit=2
ACGCGTAAGAACCTGCCCTTGGGAGGGGA	29	10	5	2		forward	100186..100214	forward	101115..101143	16S rrn	rRNA	strand=+	101012	102502	hit=2
CGACGCCAGGATGA	14	16	3	1	1	forward	107134..107147	forward	108058..108071	5S rrn	rRNA	strand=+	107949	108069	hit=2
TTGGGAGGGGAACAACAGCTGGA	23	4	2	1		forward	100204..100226	forward	101133..101155	16S rrn	rRNA	strand=+	101012	102502	hit=2
TGAAGTCGTAACAAGGTAGCCGT	23	11	1	1		forward	101521..101543	forward	102450..102472	16S rrn	rRNA	strand=+	101012	102502	hit=2
TGGACAGAAAGAC	13	14	3	2	1	forward	105832..105844	forward	106756..106768	23S rrn	rRNA	strand=+	104691	107500	hit=2
CAACCTGGCGAACTGAAACAT	21	5	4	1		forward	103931..103951	forward	104855..104875	23S rrn	rRNA	strand=+	104691	107500	hit=2
TCTGACCGCGTGCCTGTTGAAGA	23	5	3	1		forward	104328..104350	forward	105252..105274	23S rrn	rRNA	strand=+	104691	107500	hit=2
CGTAACGATCTGGGCACTGTCTCGGAGAGAG	31	5	4	1		forward	105755..105785	forward	106679..106709	23S rrn	rRNA	strand=+	104691	107500	hit=2
TGCTTATGGACCCGAACCTGGGTGATC	27	6	5		2	forward	104438..104464	forward	105362..105388	23S rrn	rRNA	strand=+	104691	107500	hit=2
TGGGCTGTTCGCCCATTAAAGCGGTACGTGA	31	6	4	1	1	forward	106331..106361	forward	107255..107285	23S rrn	rRNA	strand=+	104691	107500	hit=2
AAGAATGAAACTCAAAGGAATTGACGGGGGC	31	7	4	1		forward	100931..100961	forward	101860..101890	16S rrn	rRNA	strand=+	101012	102502	hit=2
TAACGCGTAAGAACCTGCCCTT	22	8	3	2		forward	100184..100205	forward	101113..101134	16S rrn	rRNA	strand=+	101012	102502	hit=2
AAGCTTCATCGTCGAGAGGGAAA	23	6	5	1		forward	104753..104775	forward	105677..105699	23S rrn	rRNA	strand=+	104691	107500	hit=2
TGACTTGTAGGGAGGGACTTATGTCACCACA	31	5	8	1		forward	53798..53828	forward	54938..54968	rbcL	mRNA:Rubisco	strand=+	54958	56397	hit=1
CGGTANACTTGAAC	14	9	5	1		forward	106764..106777	forward	107688..107701	4.5S rrn	rRNA	strand=+	107599	107701	hit=2
TGCCGAAGCTGTGGGATGTCAAAATGCATC	30	8	2	1		forward	104943..104972	forward	105867..105896	23S rrn	rRNA	strand=+	104691	107500	hit=2
ATGCGTAGAGATCGGAAAGAACACCAA	27	8	2	1	1	forward	100726..100752	forward	101655..101681	16S rrn	rRNA	strand=+	101012	102502	hit=2
TCCGGAATGATTGGGCGTAAAGCGTCTGTA	30	4	6	2		forward	100584..100613	forward	101513..101542	16S rrn	rRNA	strand=+	101012	102502	hit=2
AAAGTTACTCTAGGGATAACAGGCTGATC	29	4	8	1	1	forward	106217..106245	forward	107141..107169	23S rrn	rRNA	strand=+	104691	107500	hit=2
TATTTGGAGGCTGATTACG	19	7	5			forward	73332..73350	forward	74226..74244	ig-RNA80	ig-RNA	starnd=+	74184	74248	hit=1
CGGTAAACGCTGGGTAGCCAAGTGCGGA	28	5	4	1		forward	106491..106518	forward	107415..107442	23S rrn	rRNA	strand=+	104691	107500	hit=2
GAGAATGTCGGCTTGAGTA	19	6	4	1	1	forward	105037..105055	forward	105961..105979	23S rrn	rRNA	strand=+	104691	107500	hit=2
AGGAAGGTGAGGATGACGTCAA	22	3	9			forward	101206..101227	forward	102135..102156	16S rrn	rRNA	strand=+	101012	102502	hit=2
AGACAACCTGGCGAACTGAAACATCTTAG	29	7	3	2		forward	103928..103956	forward	104852..104880	23S rrn	rRNA	strand=+	104691	107500	hit=2
GCACGAAAGGCGTAACGATCTGGGCA	26	2	5		1	forward	105745..105770	forward	106669..106694	23S rrn	rRNA	strand=+	104691	107500	hit=2
AAAAGCTCGAACGACCTTCAAC	22	1	10		2	forward	105370..105391	forward	106294..106315	23S rrn	rRNA	strand=+	104691	107500	hit=2
GAATTTCCGGTGGAGCGGTGAAATGCGTAGA	31	4	5		1	forward	100704..100734	forward	101633..101663	16S rrn	rRNA	strand=+	101012	102502	hit=2
GCTGGGCCGACACTGACACTGAGAGACGAAA	31	2	3		1	forward	100768..100798	forward	101697..101727	16S rrn	rRNA	strand=+	101012	102502	hit=2
GTTGAGGCGCAGCAGTTGACTGGACATCT	29	4	7	2		forward	104602..104630	forward	105526..105554	23S rrn	rRNA	strand=+	104691	107500	hit=2
AACTCAAAGGAATTGACGGGGGC	23	8	3		2	forward	100939..100961	forward	101868..101890	16S rrn	rRNA	strand=+	101012	102502	hit=2
CGGACGGAGATTGGCCCTCG	20	7	4			forward	106086..106105	forward	107010..107029	23S rrn	rRNA	strand=+	104691	107500	hit=2
ATCAGTGAGATACCACTCTGG	21	9	6	3		forward	105943..105963	forward	106867..106887	23S rrn	rRNA	strand=+	104691	107500	hit=2
ACCTGGCGAACTGAAACA	18	7	1	1		forward	103933..103950	forward	104857..104874	23S rrn	rRNA	strand=+	104691	107500	hit=2
ACGATGGATACTAGGCGCTGT	21	8	2	2		forward	100846..100866	forward	101775..101795	16S rrn	rRNA	strand=+	101012	102502	hit=2
GGCTTGACATGCCGCGAATCCTCTTGA	27	6	5		1	forward	101019..101045	forward	101948..101974	16S rrn	rRNA	strand=+	101012	102502	hit=2
CCGGTGGAGCGGTGAAATGCGTAGA	25	6	4	1	1	forward	100710..100734	forward	101639..101663	16S rrn	rRNA	strand=+	101012	102502	hit=2
GTCGGCCAGTGAGACGGTGGGGGATAAGC	29	6	5			forward	104728..104756	forward	105652..105680	23S rrn	rRNA	strand=+	104691	107500	hit=2
GAGGGTGAGTCAGGGCCTAAGATCAGGC	28	5	1	1		forward	105122..105149	forward	106046..106073	23S rrn	rRNA	strand=+	104691	107500	hit=2
TAACTTATTAGAC	13	14	4		2	forward	51023..51035	forward	52129..52141	ig-RNA54	ig-RNA	starnd=+	52129	52264	hit=1
AAGCGGAAGCGAGAATGTCGGC	22	3	7	2		forward	105027..105048	forward	105951..105972	23S rrn	rRNA	strand=+	104691	107500	hit=2
AAGTGCGGAGCGGATAACTGCTGAAAGC	28	8	4	1		forward	106510..106537	forward	107434..107461	23S rrn	rRNA	strand=+	104691	107500	hit=2
AAAGGCGTAGTCGATGG	17	8	3	2		forward	105152..105168	forward	106076..106092	23S rrn	rRNA	strand=+	104691	107500	hit=2
CGGAGAGAGGCTCGGTGAAAT	21	8	2	1		forward	105777..105797	forward	106701..106721	23S rrn	rRNA	strand=+	104691	107500	hit=2
TCGGGGAGTTGAAAATAAGCGTAGATCCGG	30	6	3	1		forward	103843..103872	forward	104767..104796	23S rrn	rRNA	strand=+	104691	107500	hit=2
GTAGTAGGTAAACTTGAAGGAGACAGGGA	29	8	7			forward	54808..54836	forward	55948..55976	rbcL	mRNA:Rubisco	strand=+	54958	56397	hit=1
ACTAGCTTATGCTCTGACCCGAGTAGC	27	8	5		1	forward	104128..104154	forward	105052..105078	23S rrn	rRNA	strand=+	104691	107500	hit=2
AGGATGATCAGCCACACTGGGACTGAGACAC	31	5	5	2		forward	100353..100383	forward	101282..101312	16S rrn	rRNA	strand=+	101012	102502	hit=2
CGGTGAAATAGA	12	10	6	1	2	forward	105789..105800	forward	106713..106724	23S rrn	rRNA	strand=+	104691	107500	hit=2
GCAAGTCGGACGGGAAGTGGTGTTTCCAGTG	31	5	7	1	1	forward	100140..100170	forward	101069..101099	16S rrn	rRNA	strand=+	101012	102502	hit=2
TCTTCACAGACCAAGAACTACGA	23	11	6	1	1	forward	102198..102220	forward	103202..103224	ig-RNA111	ig-RNA	starnd=+	102838	103566	hit=2
CGGAAAGAACACCAACGGCGAAAGCACTCT	30	3	5	1		forward	100738..100767	forward	101667..101696	16S rrn	rRNA	strand=+	101012	102502	hit=2
GCTCAGTGATAAAGGAGGTAGGGGTGCAGAG	31	3	5		1	forward	104811..104841	forward	105735..105765	23S rrn	rRNA	strand=+	104691	107500	hit=2
CAACCTGGCGAACTGA	16	8	1	1		forward	103931..103946	forward	104855..104870	23S rrn	rRNA	strand=+	104691	107500	hit=2
TCCGGTGGAGCGGTGAAATGCGTAGAGAT	29	4	6	1	1	forward	100709..100737	forward	101638..101666	16S rrn	rRNA	strand=+	101012	102502	hit=2
ACCGGAGCCGTAGCGAAAGC	20	8	5		1	forward	104394..104413	forward	105318..105337	23S rrn	rRNA	strand=+	104691	107500	hit=2
GGGAGTTGAAAATAAGCGTAGATCCGGAG	29	2	7	1		forward	103846..103874	forward	104770..104798	23S rrn	rRNA	strand=+	104691	107500	hit=2
CGTCTGTAGGTGGCTTTTTA	20	9	5		1	forward	100606..100625	forward	101535..101554	16S rrn	rRNA	strand=+	101012	102502	hit=2
TCAATTCGATCAGG	14	14	5			forward	106798..106811	forward	107722..107735	ig-RNA116	ig-RNA	starnd=+	107702	107948	hit=2
AAGCCTGACGGAGCAATG	18	5	2	1		forward	100435..100452	forward	101364..101381	16S rrn	rRNA	strand=+	101012	102502	hit=2
GAGCAGGGACGAAAGTCGGCCTTAGTGAT	29	4	4		1	forward	106149..106177	forward	107073..107101	23S rrn	rRNA	strand=+	104691	107500	hit=2
AAGGCGTAGTCGATGGACAAC	21	6	1		1	forward	105153..105173	forward	106077..106097	23S rrn	rRNA	strand=+	104691	107500	hit=2
GATGAACGGGGCTAAGCGATCT	22	5	6		1	forward	104922..104943	forward	105846..105867	23S rrn	rRNA	strand=+	104691	107500	hit=2
AAATTCATGACTTGTAGGGAGGGACTTATG	30	7	5	1	1	forward	53791..53820	forward	54931..54960	rbcL	mRNA:Rubisco	strand=+	54958	56397	hit=1
CGGGTACAGTAGTAGGTAAACTTGAAGGA	29	8	6		2	forward	54800..54828	forward	55940..55968	rbcL	mRNA:Rubisco	strand=+	54958	56397	hit=1
AGTGCGTAATAGCTCACTGATCGAGCGCTCT	31	7	3	1		forward	104882..104912	forward	105806..105836	23S rrn	rRNA	strand=+	104691	107500	hit=2
AGGTGAGATCCAATGTAGA	19	7	8		2	forward	102010..102028	forward	103014..103032	ig-RNA111	ig-RNA	starnd=+	102838	103566	hit=2
GATGCGGACTACCTGCACCTGGACAGAAAGAC	32	9	4	1		forward	105813..105844	forward	106737..106768	23S rrn	rRNA	strand=+	104691	107500	hit=2
TAAATTCATGACTTGTAGGGAGGGACTTATG	31	6	5	1	1	forward	53790..53820	forward	54930..54960	rbcL	mRNA:Rubisco	strand=+	54958	56397	hit=1
GCAGCAGTTGACTGGACATCTAGG	24	3	4		1	forward	104610..104633	forward	105534..105557	23S rrn	rRNA	strand=+	104691	107500	hit=2
ATGAAACTCAAAGGAATTGAC	21	4	10	1	1	forward	100935..100955	forward	101864..101884	16S rrn	rRNA	strand=+	101012	102502	hit=2
TCCCTGTTTTTTCAGGGTAAGAAGGGGTAGA	31	8	6	1	1	forward	105268..105298	forward	106192..106222	23S rrn	rRNA	strand=+	104691	107500	hit=2
GTGATAAGCCGGAGG	15	8	6	1	1	forward	101194..101208	forward	102123..102137	16S rrn	rRNA	strand=+	101012	102502	hit=2
GCGTAAGAACCTGCCCTTGG	20	4	7	1		forward	100188..100207	forward	101117..101136	16S rrn	rRNA	strand=+	101012	102502	hit=2
CACTGGGACTGA	12	6	11	1		forward	100367..100378	forward	101296..101307	16S rrn	rRNA	strand=+	101012	102502	hit=2
CTAAGCGATCTGCCGAAGCTGTGGGA	26	9	2	2		forward	104933..104958	forward	105857..105882	23S rrn	rRNA	strand=+	104691	107500	hit=2
CGGCCTTAGTGATCCGAC	18	13	2		3	forward	106165..106182	forward	107089..107106	23S rrn	rRNA	strand=+	104691	107500	hit=2
ATGGACAACAGGTGAATA	18	10	1	1		forward	105165..105182	forward	106089..106106	23S rrn	rRNA	strand=+	104691	107500	hit=2
ACGCGGACACAGGTGGTGCATGGCT	25	5	5	1		forward	101067..101091	forward	101996..102020	16S rrn	rRNA	strand=+	101012	102502	hit=2
CCGGTGTGGGCGTTAGAGCA	20	7	3	2		forward	106400..106419	forward	107324..107343	23S rrn	rRNA	strand=+	104691	107500	hit=2
GTTATCCGGAATGATTGGGCGTAAAGCGTCT	31	6	6		1	forward	100580..100610	forward	101509..101539	16S rrn	rRNA	strand=+	101012	102502	hit=2
CCGAACTTGGTGGTTAAACTCTACTGC	27	9	4			forward	107067..107093	forward	107991..108017	5S rrn	rRNA	strand=+	107949	108069	hit=2
CTGAATATGAAACCAAGGATAC	22	9	4	1		forward	53897..53918	forward	55037..55058	rbcL	mRNA:Rubisco	strand=+	54958	56397	hit=1
AGCTGGGTTCAGAACGTCGTGAGACA	26	4	2	1		forward	106361..106386	forward	107285..107310	23S rrn	rRNA	strand=+	104691	107500	hit=2
ATTGTCACTGCTTATGGACCCGAACCTGGGT	31	9	4	1		forward	104430..104460	forward	105354..105384	23S rrn	rRNA	strand=+	104691	107500	hit=2
ACGAGGAAGGGCGTAGTAA	19	7	4	1		forward	103811..103829	forward	104735..104753	23S rrn	rRNA	strand=+	104691	107500	hit=2
AGTACGGTAGGG	12	6	10	1	1	forward	100685..100696	forward	101614..101625	16S rrn	rRNA	strand=+	101012	102502	hit=2
TATCTGGGGAATAAGCATCGGCT	23	10	1			forward	100516..100538	forward	101445..101467	16S rrn	rRNA	strand=+	101012	102502	hit=2
CGAGGAAGGGCGTAGTAAGCGACGAAATGC	30	4	4		1	forward	103812..103841	forward	104736..104765	23S rrn	rRNA	strand=+	104691	107500	hit=2
CAGAGACGAGGAAGGGCGTAGTAAGCGAC	29	9	1		2	forward	103806..103834	forward	104730..104758	23S rrn	rRNA	strand=+	104691	107500	hit=2
GATGATCAGCCACACTGGGACTGAG	25	4	4	1		forward	100355..100379	forward	101284..101308	16S rrn	rRNA	strand=+	101012	102502	hit=2
GCGGTGGAAACTACCAAGCTTGAGTAC	27	6	8			forward	100663..100689	forward	101592..101618	16S rrn	rRNA	strand=+	101012	102502	hit=2
ACATGTCTGTGAAGATGCGGACTACCTGCACC	32	4	8	2		forward	105800..105831	forward	106724..106755	23S rrn	rRNA	strand=+	104691	107500	hit=2
GCAGGGCTAGTGACTGGAGTGAAGTCGTAAC	31	4	3		1	forward	101502..101532	forward	102431..102461	16S rrn	rRNA	strand=+	101012	102502	hit=2
AGTGCGGAGCGGATAACTGCTGAAAGC	27	4	4		1	forward	106511..106537	forward	107435..107461	23S rrn	rRNA	strand=+	104691	107500	hit=2
TAGGCACCCAGAGA	14	7	8	1	1	forward	103798..103811	forward	104722..104735	23S rrn	rRNA	strand=+	104691	107500	hit=2
GAAAAATAGCTCGACGCCAGGATGATG	27	3	9			forward	107123..107149	forward	108047..108073	5S rrn	rRNA	strand=+	107949	108069	hit=2
TAAGCCGGAGGAAG	14	13	3	2	1	forward	101198..101211	forward	102127..102140	16S rrn	rRNA	strand=+	101012	102502	hit=2
ACACACCGCCCGTCACACTATGGGAGC	27	10		1		forward	101425..101451	forward	102354..102380	16S rrn	rRNA	strand=+	101012	102502	hit=2
GCTTAACACATGCAAGTCGGACGGGA	26	4	1		1	forward	100129..100154	forward	101058..101083	16S rrn	rRNA	strand=+	101012	102502	hit=2
GGAAGCGAGAATGTCGGCTTGA	22	3	5	1		forward	105031..105052	forward	105955..105976	23S rrn	rRNA	strand=+	104691	107500	hit=2
CATCAGTGAGATACCACTCTGGAAG	25	5	6			forward	105942..105966	forward	106866..106890	23S rrn	rRNA	strand=+	104691	107500	hit=2
GTTGAGTTTGGAACCCTGAACAGAC	25	1	7	1		forward	101164..101188	forward	102093..102117	16S rrn	rRNA	strand=+	101012	102502	hit=2
TTTGGGCTTTTCCTGCGCAGCTTAG	25	2	5	1		forward	105877..105901	forward	106801..106825	23S rrn	rRNA	strand=+	104691	107500	hit=2
TGCACGCTGTTATTGATAGA	20	7	6	1	1	forward	54707..54726	forward	55847..55866	rbcL	mRNA:Rubisco	strand=+	54958	56397	hit=1
ATACTAGATATGACCTCAAAATAACTGGG	29	4	6	1	1	forward	104693..104721	forward	105617..105645	23S rrn	rRNA	strand=+	104691	107500	hit=2
AATTTCCGGTGGAGCGGTGAAATGCGTAGAG	31	6	4		2	forward	100705..100735	forward	101634..101664	16S rrn	rRNA	strand=+	101012	102502	hit=2
CTGAACAGACTGCCGGTGATAA	22	5	6	1	1	forward	101179..101200	forward	102108..102129	16S rrn	rRNA	strand=+	101012	102502	hit=2
GAACTTGGTGGTTAAACTCTACTGCGGTGACG	32	5	6		1	forward	107069..107100	forward	107993..108024	5S rrn	rRNA	strand=+	107949	108069	hit=2
AACTAAGTGGAGGTCCG	17	9	5	1	1	forward	104494..104510	forward	105418..105434	23S rrn	rRNA	strand=+	104691	107500	hit=2
ATGTCGGCTCTTC	13	8	8	2		forward	106287..106299	forward	107211..107223	23S rrn	rRNA	strand=+	104691	107500	hit=2
CATCACTAGCTTATGCTCTGACCCGAGT	28	3	6	1		forward	104124..104151	forward	105048..105075	23S rrn	rRNA	strand=+	104691	107500	hit=2
ACTCTAGGGATAACAGGCTG	20	7	4	2		forward	106223..106242	forward	107147..107166	23S rrn	rRNA	strand=+	104691	107500	hit=2
AGGACCGGGAAGGACGCACCTCTGGTGTAC	30	6	3		1	forward	106446..106475	forward	107370..107399	23S rrn	rRNA	strand=+	104691	107500	hit=2
TGGGTAGGTAGAGAATACCTAGG	23	3	9	1	1	forward	105424..105446	forward	106348..106370	23S rrn	rRNA	strand=+	104691	107500	hit=2
GCTGGGTTCAGAACGTCGTGAG	22	4	6	1		forward	106362..106383	forward	107286..107307	23S rrn	rRNA	strand=+	104691	107500	hit=2
TGCAAGTCGGACGGGAAGTGGTGTTTCCAGT	31	9	4		2	forward	100139..100169	forward	101068..101098	16S rrn	rRNA	strand=+	101012	102502	hit=2
GTGGAGGTAGA	11	13	3	1		forward	100457..100467	forward	101386..101396	16S rrn	rRNA	strand=+	101012	102502	hit=2
CAAGAATGAAACTCAAAGGAATTGACGGGGG	31	5	7			forward	100930..100960	forward	101859..101889	16S rrn	rRNA	strand=+	101012	102502	hit=2
TTCCTAATTTATGTCGAGTAGA	22	7	7	1	1	forward	53738..53759	forward	54878..54899	ig-RNA56	ig-RNA	starnd=+	54157	54957	hit=1
AAAGCTCGAACGACCTTCAACAAAAG	26	5	6	1		forward	105371..105396	forward	106295..106320	23S rrn	rRNA	strand=+	104691	107500	hit=2
GCGTAGATCCGGAGATT	17	4	8			forward	103861..103877	forward	104785..104801	23S rrn	rRNA	strand=+	104691	107500	hit=2
GGGATAACAGGCTG	14	11	3			forward	106229..106242	forward	107153..107166	23S rrn	rRNA	strand=+	104691	107500	hit=2
ACACATGCAAGTCGGACGGGAAGTGG	26	8	1		1	forward	100134..100159	forward	101063..101088	16S rrn	rRNA	strand=+	101012	102502	hit=2
CGAAAGGCGTAGTCGATGGACAACAGGTG	29	7	4			forward	105150..105178	forward	106074..106102	23S rrn	rRNA	strand=+	104691	107500	hit=2
ACAACTCTCTCTAAGGA	17	8	4	2		forward	105455..105471	forward	106379..106395	23S rrn	rRNA	strand=+	104691	107500	hit=2
TACCAAGCTTGAGTACGGTAGGGGCAGAG	29	8	1	1		forward	100674..100702	forward	101603..101631	16S rrn	rRNA	strand=+	101012	102502	hit=2
GTGAAATGCGTAGAGATCGGAA	22	4	5		1	forward	100721..100742	forward	101650..101671	16S rrn	rRNA	strand=+	101012	102502	hit=2
TGAAACCGTAAGCTCCCAAGCAGT	24	3	2	1		forward	104288..104311	forward	105212..105235	23S rrn	rRNA	strand=+	104691	107500	hit=2
GGCAGGGCTAGTGACTGGAGTGAAGTCGT	29	4	4	1		forward	101501..101529	forward	102430..102458	16S rrn	rRNA	strand=+	101012	102502	hit=2
NGGGATATAGCTCAGTTGGTAGAGCTCCG	29	6	7			forward	102742..102770	forward	103665..103693	trn-Ala_3	tRNA	strand=+	103665	103702	hit=2
AGTTCGGATTGCAGGCT	17	8	1	1		forward	101329..101345	forward	102258..102274	16S rrn	rRNA	strand=+	101012	102502	hit=2
GGGACTGAGACACGGCCCAGACTCC	25	7	1		1	forward	100371..100395	forward	101300..101324	16S rrn	rRNA	strand=+	101012	102502	hit=2
AAGAGATAAATTGAACAAGTATGGACGT	28	3	7	1	1	forward	54291..54318	forward	55431..55458	rbcL	mRNA:Rubisco	strand=+	54958	56397	hit=1
TAGGCGCTGTGCGTATCGACCCGTGCA	27	7	5	2		forward	100857..100883	forward	101786..101812	16S rrn	rRNA	strand=+	101012	102502	hit=2
AATGCCGCGTGGAGGTAGAAGGCCTACGGG	30	8	3	1	1	forward	100449..100478	forward	101378..101407	16S rrn	rRNA	strand=+	101012	102502	hit=2
ATCGGGGAGTGAAATAGAACATGAAACC	28	11	1			forward	104267..104294	forward	105191..105218	23S rrn	rRNA	strand=+	104691	107500	hit=2
ACGCGGACACAGGT	14	11	3	1		forward	101067..101080	forward	101996..102009	16S rrn	rRNA	strand=+	101012	102502	hit=2
GTGTGGGCGTTAG	13	11	5	1	1	forward	106403..106415	forward	107327..107339	23S rrn	rRNA	strand=+	104691	107500	hit=2
ACATGCAAGTCGGACGGGAA	20	8	2	1		forward	100136..100155	forward	101065..101084	16S rrn	rRNA	strand=+	101012	102502	hit=2
TGATGTTGAAAAATCAGCGGATGAGTTGTG	30	4	3		1	forward	104518..104547	forward	105442..105471	23S rrn	rRNA	strand=+	104691	107500	hit=2
TGGAGCATGTGG	12	8	8		2	forward	100974..100985	forward	101903..101914	16S rrn	rRNA	strand=+	101012	102502	hit=2
ATCTAGGGGTAAAGCACTGTTTC	23	9	3	1	1	forward	104627..104649	forward	105551..105573	23S rrn	rRNA	strand=+	104691	107500	hit=2
GTAGAGTAACGCCATGGTAAGGC	23	2	7		1	forward	30733..30755	forward	31386..31408	trn-Thr_2	tRNA	strand=+	31369	31440	hit=1
GTGGACCGATGGGC	14	9	5		1	forward	54024..54037	forward	55164..55177	rbcL	mRNA:Rubisco	strand=+	54958	56397	hit=1
TAAGCATCGGCTAACTCTGTGC	22	6	4	1		forward	100527..100548	forward	101456..101477	16S rrn	rRNA	strand=+	101012	102502	hit=2
TGATAAGCCGGAGGAAGGTGAGGATGACGT	30	4	5	1		forward	101195..101224	forward	102124..102153	16S rrn	rRNA	strand=+	101012	102502	hit=2
GGGCCTAAGATCAGGCCGAAAGGCGTAGTC	30	8	4	1		forward	105134..105163	forward	106058..106087	23S rrn	rRNA	strand=+	104691	107500	hit=2
GTGAAACTAAGTGGAGGTCCGAACCGAC	28	8	4	1		forward	104490..104517	forward	105414..105441	23S rrn	rRNA	strand=+	104691	107500	hit=2
AGATATGACCTCAAAATAAC	20	6	4		1	forward	104698..104717	forward	105622..105641	23S rrn	rRNA	strand=+	104691	107500	hit=2
TGCATGAAGCCGGAATCGCTAG	22	3	4		1	forward	101356..101377	forward	102285..102306	16S rrn	rRNA	strand=+	101012	102502	hit=2
AAGCGATCTGCCGAAGC	17	11	2	2		forward	104935..104951	forward	105859..105875	23S rrn	rRNA	strand=+	104691	107500	hit=2
TTTCCGGTGGAGCGGTGAAATGCGTAGAGATC	32	6	5		1	forward	100707..100738	forward	101636..101667	16S rrn	rRNA	strand=+	101012	102502	hit=2
TGTGAATCAGCAAGGACCAC	20	8	2		1	forward	104175..104194	forward	105099..105118	23S rrn	rRNA	strand=+	104691	107500	hit=2
AATGAAACTCAAAGGAATTG	20	4	3		1	forward	100934..100953	forward	101863..101882	16S rrn	rRNA	strand=+	101012	102502	hit=2
TGGTTGAAGTAGATGAATAGGAG	23	2	8		1	forward	31860..31882	forward	32681..32703	ig-RNA31	ig-RNA	starnd=+	31441	32710	hit=1
TATGGTAGAATCAGTCAGGGGCC	23	8	6		1	forward	103534..103556	forward	104458..104480	ig-RNA113	ig-RNA	starnd=+	103703	104503	hit=2
GCGGACTACCTGCACCTGGACAGAAAGAC	29	1	4	1		forward	105816..105844	forward	106740..106768	23S rrn	rRNA	strand=+	104691	107500	hit=2
CCATCGGGGAGTGAAATAGAACATGAAAC	29	8	2	1	1	forward	104265..104293	forward	105189..105217	23S rrn	rRNA	strand=+	104691	107500	hit=2
AGGGATAACAGGCTGATCTTC	21	9	4	1		forward	106228..106248	forward	107152..107172	23S rrn	rRNA	strand=+	104691	107500	hit=2
ATCCTAGGTCGGAACAAGTTGA	22	9	4		2	forward	101645..101666	forward	102649..102670	ig-RNA110	ig-RNA	starnd=+	102503	102800	hit=2
CAGGTGGTGCATGGCTGTCGT	21	7	3	1	1	forward	101076..101096	forward	102005..102025	16S rrn	rRNA	strand=+	101012	102502	hit=2
ACGGGGTTGTGGGA	14	12	2	2		forward	104032..104045	forward	104956..104969	23S rrn	rRNA	strand=+	104691	107500	hit=2
CAAGTGGAAGTGCAGTGATGTATGCAGCTGAG	32	6	4	1		forward	106718..106749	forward	107642..107673	4.5S rrn	rRNA	strand=+	107599	107701	hit=2
TGGACGAAGCGGAAGCGAGAATGTCGGCTT	30	5	1	1		forward	105021..105050	forward	105945..105974	23S rrn	rRNA	strand=+	104691	107500	hit=2
TCGGCTTGAGTAACGCAAACATTGGT	26	6		1		forward	105044..105069	forward	105968..105993	23S rrn	rRNA	strand=+	104691	107500	hit=2
AAGGAAGCTATAAGTAATGCAACTATGAATCT	32	9	7	1		forward	100054..100085	forward	100983..101014	16S rrn	rRNA	strand=+	101012	102502	hit=2
GCGGACACAGGTGGTGCATGGCTGTCGT	28	6	2	1		forward	101069..101096	forward	101998..102025	16S rrn	rRNA	strand=+	101012	102502	hit=2
AATAAAATAGATAGACCTTTCTC	23	4	10	2		forward	92829..92851	forward	93728..93750	ycf77_1	mRNA:Other	strand=+	93495	93728	hit=2
ACTGCTGCTGAATCCATGGGCAGGCAAG	28	10	5	2		forward	103900..103927	forward	104824..104851	23S rrn	rRNA	strand=+	104691	107500	hit=2
GGGTGAGTAACGCGTAAGA	19	13	1	1	1	forward	100177..100195	forward	101106..101124	16S rrn	rRNA	strand=+	101012	102502	hit=2
GGTGACCGATAGCGAAGTAGTACCGTGAGG	30	3	2		1	forward	104217..104246	forward	105141..105170	23S rrn	rRNA	strand=+	104691	107500	hit=2
AGAATGAAACTCAAAGGA	18	2	7		1	forward	100932..100949	forward	101861..101878	16S rrn	rRNA	strand=+	101012	102502	hit=2
TGTTCCCTGGGATTGGCTT	19	6	4	2		forward	105860..105878	forward	106784..106802	23S rrn	rRNA	strand=+	104691	107500	hit=2
GGTTAACCTTTTGAACTGCTGCTGAATCCATG	32	3	6	1		forward	103886..103917	forward	104810..104841	23S rrn	rRNA	strand=+	104691	107500	hit=2
TGATAAAGGAGGTAGGGGTGCAGAGACAGCC	31	5	5		2	forward	104817..104847	forward	105741..105771	23S rrn	rRNA	strand=+	104691	107500	hit=2
TAGTCGATGGACAACAGGTGA	21	3	2		1	forward	105159..105179	forward	106083..106103	23S rrn	rRNA	strand=+	104691	107500	hit=2
AGCGGATGAGTTGTGGTTAGGGG	23	5	5	2		forward	104533..104555	forward	105457..105479	23S rrn	rRNA	strand=+	104691	107500	hit=2
ATACCACTCTGGAAGAGCTAGAATTCTAACCT	32	9	4		1	forward	105952..105983	forward	106876..106907	23S rrn	rRNA	strand=+	104691	107500	hit=2
CGACTGTTTACCAAA	15	7	5		2	forward	105548..105562	forward	106472..106486	23S rrn	rRNA	strand=+	104691	107500	hit=2
GNGGATATAGCTCAGTTGGTAGAGCTCCG	29	8	6		1	forward	102742..102770	forward	103665..103693	trn-Ala_3	tRNA	strand=+	103665	103702	hit=2
GTCTCAGGTAGA	12	8	7	1	1	forward	106012..106023	forward	106936..106947	23S rrn	rRNA	strand=+	104691	107500	hit=2
TCGCAAGAATGAAACTCAAAGGAATTGACG	30	6	3		1	forward	100927..100956	forward	101856..101885	16S rrn	rRNA	strand=+	101012	102502	hit=2
GCCGAAAGGCGTAGTCGATGGACAACAGG	29	4	6	1	1	forward	105148..105176	forward	106072..106100	23S rrn	rRNA	strand=+	104691	107500	hit=2
TACCAAGCTTGAGTACGGTAGGGGC	25	5	5		2	forward	100674..100698	forward	101603..101627	16S rrn	rRNA	strand=+	101012	102502	hit=2
AAGGAATTGACG	12	10	3	1	1	forward	100945..100956	forward	101874..101885	16S rrn	rRNA	strand=+	101012	102502	hit=2
TGTGGTTTAATTCGATGCAAAGCGAAGAAC	30	7	6		1	forward	100981..101010	forward	101910..101939	16S rrn	rRNA	strand=+	101012	102502	hit=2
CGAAAGGCGTAGTCGATGGA	20	5	2		1	forward	105150..105169	forward	106074..106093	23S rrn	rRNA	strand=+	104691	107500	hit=2
AGCTTGAGTACGGTAGGGGCAGAGGGAATTT	31	8	2		2	forward	100679..100709	forward	101608..101638	16S rrn	rRNA	strand=+	101012	102502	hit=2
GCGGGTACAGTAGTAGGTAA	20	4	3	1		forward	54799..54818	forward	55939..55958	rbcL	mRNA:Rubisco	strand=+	54958	56397	hit=1
TGTTGTTTTGTTTTATTGCAAG	22	4	8	2		forward	53763..53784	forward	54903..54924	ig-RNA56	ig-RNA	starnd=+	54157	54957	hit=1
GTAAGGTGTTGG	12	7	5	1		forward	101108..101119	forward	102037..102048	16S rrn	rRNA	strand=+	101012	102502	hit=2
AGAGACGAGGAAGGGCGTAGTAAG	24	5	1		1	forward	103807..103830	forward	104731..104754	23S rrn	rRNA	strand=+	104691	107500	hit=2
ATAGCGAAGTAGTACCGTGAGGGAAGGGT	29	5	6		1	forward	104225..104253	forward	105149..105177	23S rrn	rRNA	strand=+	104691	107500	hit=2
GAGACGAGGAAGGGCGTAGT	20	6	8	2		forward	103808..103827	forward	104732..104751	23S rrn	rRNA	strand=+	104691	107500	hit=2
GCGGTGAAATGCGTAGAGATCGGAAA	26	7	3		1	forward	100718..100743	forward	101647..101672	16S rrn	rRNA	strand=+	101012	102502	hit=2
GCTTCGGGGAGTTGAAAATAAG	22	4	3	1		forward	103840..103861	forward	104764..104785	23S rrn	rRNA	strand=+	104691	107500	hit=2
AAGGCGTAGTCGATGGACAACAGGTGAAT	29	6	7			forward	105153..105181	forward	106077..106105	23S rrn	rRNA	strand=+	104691	107500	hit=2
AAGGATGGATTGTTAGTGTGGAC	23	9	2	1		forward	33560..33582	forward	34381..34403	psbC	mRNA:PS II	strand=+	33756	35141	hit=1
GTCAAAATGCATCGGTAGGGG	21	4	4		1	forward	104960..104980	forward	105884..105904	23S rrn	rRNA	strand=+	104691	107500	hit=2
TGCTCCACTTGGCTCGG	17	9	4	1	1	forward	102725..102741	forward	103649..103665	trn-Ala_3	tRNA	strand=+	103665	103702	hit=2
CGGACGGGTGAGTAA	15	8	1	1		forward	100172..100186	forward	101101..101115	16S rrn	rRNA	strand=+	101012	102502	hit=2
CGACACAGGTGGGTAGG	17	4	5	1		forward	105415..105431	forward	106339..106355	23S rrn	rRNA	strand=+	104691	107500	hit=2
ACTAAGTGGAGGTCCGAACC	20	7	3	1	1	forward	104495..104514	forward	105419..105438	23S rrn	rRNA	strand=+	104691	107500	hit=2
ACCGCTCAGTGATAAAGGAGGTAGGGGTG	29	8	4	1	1	forward	104808..104836	forward	105732..105760	23S rrn	rRNA	strand=+	104691	107500	hit=2
AGGCGGTGGAAACTACCAAGCT	22	7	4	1	1	forward	100661..100682	forward	101590..101611	16S rrn	rRNA	strand=+	101012	102502	hit=2
TGAGCCGGCGACTCATAGGCAGTGGCT	27	8	1		1	forward	104352..104378	forward	105276..105302	23S rrn	rRNA	strand=+	104691	107500	hit=2
GTTGAAAGAGATAAATTGAACAAGTATGGAC	31	4	10			forward	54286..54316	forward	55426..55456	rbcL	mRNA:Rubisco	strand=+	54958	56397	hit=1
AGGCTGAGGAGCAAAAGGAGG	21	5	2	1		forward	100247..100267	forward	101176..101196	16S rrn	rRNA	strand=+	101012	102502	hit=2
AAGGTGTTGGGTTAAGTC	18	8	2	1	1	forward	101110..101127	forward	102039..102056	16S rrn	rRNA	strand=+	101012	102502	hit=2
AACGCGTAAGAACCTGCCCTTGGGAGGGGAAC	32	8	3			forward	100185..100216	forward	101114..101145	16S rrn	rRNA	strand=+	101012	102502	hit=2
TGCAAGTCGGACGGGAAGTGGTGTTTCCAGTG	32	6	2	1		forward	100139..100170	forward	101068..101099	16S rrn	rRNA	strand=+	101012	102502	hit=2
GAACTTGGTGGTTAAACTCTACTGCGG	27	5	3	1		forward	107069..107095	forward	107993..108019	5S rrn	rRNA	strand=+	107949	108069	hit=2
TGGCGGAATTGGTAGACGCTACGGACTT	28	6	8			forward	46256..46283	forward	46901..46928	trn-Leu_4	tRNA	strand=+	46894	46928	hit=1
ATTCTAAATTCATGACTTGTAGGGA	25	8	4	1		forward	53786..53810	forward	54926..54950	ig-RNA56	ig-RNA	starnd=+	54157	54957	hit=1
CGAATATGAAGCGCATGGA	19	8	8		1	forward	99981..99999	forward	100910..100928	ig-RNA109	ig-RNA	starnd=+	100781	101011	hit=2
GCGCTGTGCGTATCGACCCGTGCAGTG	27	8	2		2	forward	100860..100886	forward	101789..101815	16S rrn	rRNA	strand=+	101012	102502	hit=2
CGTAGTCGATGGACAACAGGTGA	23	4	2		1	forward	105157..105179	forward	106081..106103	23S rrn	rRNA	strand=+	104691	107500	hit=2
ATGGACAACTGTGTGGACC	19	5	5	2		forward	54012..54030	forward	55152..55170	rbcL	mRNA:Rubisco	strand=+	54958	56397	hit=1
AAACTCTGAATACTAGATATGACCTCAAAA	30	6	4	1		forward	104684..104713	forward	105608..105637	23S rrn	rRNA	strand=+	104691	107500	hit=2
TCATGACTTGTAGGGAGGGACTT	23	5	2	1		forward	53795..53817	forward	54935..54957	ig-RNA56	ig-RNA	starnd=+	54157	54957	hit=1
GCTTGGTTAAGGGAACCCACCGGAGC	26	5	5	1	1	forward	104376..104401	forward	105300..105325	23S rrn	rRNA	strand=+	104691	107500	hit=2
TCAGCGGATGAGTTGTGGTTAGG	23	5	6	2		forward	104531..104553	forward	105455..105477	23S rrn	rRNA	strand=+	104691	107500	hit=2
GTGTTTAGTTGCCACCGTTGAGTTTGGAA	29	5	6		1	forward	101148..101176	forward	102077..102105	16S rrn	rRNA	strand=+	101012	102502	hit=2
TGGAGTCGGCGGCTCTCCTAG	21	10			1	forward	102999..103019	forward	103922..103942	ig-RNA113	ig-RNA	starnd=+	103703	104503	hit=2
GTGAGCTGGGTTCAGAACGTCGTGAGACAGT	31	4	3		1	forward	106358..106388	forward	107282..107312	23S rrn	rRNA	strand=+	104691	107500	hit=2
TCGCGTCTGATTAGCTAGTTGGTGAGGC	28	3	2	1		forward	100287..100314	forward	101216..101243	16S rrn	rRNA	strand=+	101012	102502	hit=2
TTATGTAGACTTTTGTTTACCGAGG	25	4	3		1	forward	44043..44067	forward	44868..44892	trn-Ser_3	tRNA	strand=+	44827	44913	hit=1
CACCGGAGCCGTAGCGAAAGCGA	23	4	6	1	1	forward	104393..104415	forward	105317..105339	23S rrn	rRNA	strand=+	104691	107500	hit=2
TGAGTTTGGAACCCTGAACAGACTGCCGGT	30	3	2	1		forward	101166..101195	forward	102095..102124	16S rrn	rRNA	strand=+	101012	102502	hit=2
CAGGCCCGGGCGACTGTTTACC	22	7		1		forward	105538..105559	forward	106462..106483	23S rrn	rRNA	strand=+	104691	107500	hit=2
CGTGAGCTGGGTTCAGAACGTCGTGAGACA	30	4	3		1	forward	106357..106386	forward	107281..107310	23S rrn	rRNA	strand=+	104691	107500	hit=2
AGAATGAAACTCAAAGGAATTGACGGGG	28	1	7		1	forward	100932..100959	forward	101861..101888	16S rrn	rRNA	strand=+	101012	102502	hit=2
AAGTAGTACCGTGAGGGAAGGGTGAAAAG	29	5	2	1		forward	104231..104259	forward	105155..105183	23S rrn	rRNA	strand=+	104691	107500	hit=2
TAGCTGCTGAATCTTCTACTGG	22	8	7			forward	53987..54008	forward	55127..55148	rbcL	mRNA:Rubisco	strand=+	54958	56397	hit=1
GCGGAGCGGATAACTGCTGAA	21	2	4	1		forward	106514..106534	forward	107438..107458	23S rrn	rRNA	strand=+	104691	107500	hit=2
GAAAGGCGTAGTCGATGGACAACAGGTGA	29	4	1	1		forward	105151..105179	forward	106075..106103	23S rrn	rRNA	strand=+	104691	107500	hit=2
AGAGGACCGGGAAGGACGCACCTCTGG	27	5	4		1	forward	106444..106470	forward	107368..107394	23S rrn	rRNA	strand=+	104691	107500	hit=2
GAGAGGCTCGGTGAA	15	6	3		1	forward	105781..105795	forward	106705..106719	23S rrn	rRNA	strand=+	104691	107500	hit=2
AAATTCATGACTTGTAGGGAGGGACTT	27	3	3		1	forward	53791..53817	forward	54931..54957	ig-RNA56	ig-RNA	starnd=+	54157	54957	hit=1
TGAGCCGGCGACTCATAGGC	20	1	4		1	forward	104352..104371	forward	105276..105295	23S rrn	rRNA	strand=+	104691	107500	hit=2
AGTGCTGTAGCTAACGCGTTAAGTATCC	28	8	1		1	forward	100883..100910	forward	101812..101839	16S rrn	rRNA	strand=+	101012	102502	hit=2
CTGAAACATCTTAGTAGCCAGAGGA	25	5	4		1	forward	103943..103967	forward	104867..104891	23S rrn	rRNA	strand=+	104691	107500	hit=2
GGGGGGTAG	9	11	4	1		forward	33188..33196	forward	34009..34017	psbC	mRNA:PS II	strand=+	33756	35141	hit=4
GGGGGGTAG	9	11	4	1		forward	56914..56922	forward	34009..34017	psbC	mRNA:PS II	strand=+	33756	35141	hit=4
GGGGGGTAG	9	11	4	1		forward	107500..107508	forward	34009..34017	psbC	mRNA:PS II	strand=+	33756	35141	hit=4
CTTCACAGACCAAGAACTACGA	22	9	5			forward	102199..102220	forward	103203..103224	ig-RNA111	ig-RNA	starnd=+	102838	103566	hit=2
AATTGTCACTGCTTATGGACCCGAAC	26	4	2		1	forward	104429..104454	forward	105353..105378	23S rrn	rRNA	strand=+	104691	107500	hit=2
CGGCTTGAGTAACGCAAA	18	5	3		1	forward	105045..105062	forward	105969..105986	23S rrn	rRNA	strand=+	104691	107500	hit=2
AGCTCGAACGACCTTCAACAAAAG	24	6	5	1	1	forward	105373..105396	forward	106297..106320	23S rrn	rRNA	strand=+	104691	107500	hit=2
AAGTAGTACCGTGAGGGAAGG	21	9	4	1	1	forward	104231..104251	forward	105155..105175	23S rrn	rRNA	strand=+	104691	107500	hit=2
GGGGAGAAGGATGGATTGTTAGT	23	6	2		1	forward	33554..33576	forward	34375..34397	psbC	mRNA:PS II	strand=+	33756	35141	hit=1
TCACTGCTTATGGACCCGAACCT	23	8	3	1	1	forward	104434..104456	forward	105358..105380	23S rrn	rRNA	strand=+	104691	107500	hit=2
TGTTAGTGTGGACGATTTGGAAG	23	6	6	1	1	forward	33570..33592	forward	34391..34413	psbC	mRNA:PS II	strand=+	33756	35141	hit=1
CCGCGTGCCTGTTGAAGAATGAGCCGGCGAC	31	6	3	1		forward	104333..104363	forward	105257..105287	23S rrn	rRNA	strand=+	104691	107500	hit=2
GGGTGCCGAAGGCAGGGCTAGTGACTGG	28	6	2	1		forward	101491..101518	forward	102420..102447	16S rrn	rRNA	strand=+	101012	102502	hit=2
TAGTCCTAGCCGTAAACGATG	21	2	3	1		forward	100831..100851	forward	101760..101780	16S rrn	rRNA	strand=+	101012	102502	hit=2
ACCCTGAACAGACTGCCGGTGATAAGCCGGAG	32	6	5		2	forward	101176..101207	forward	102105..102136	16S rrn	rRNA	strand=+	101012	102502	hit=2
TGAAACCGTAAGCTCCCAAGCAGTGGG	27	8	1		1	forward	104288..104314	forward	105212..105238	23S rrn	rRNA	strand=+	104691	107500	hit=2
GGATTGCAGGCTGCAACTCGC	21	7	4	2		forward	101334..101354	forward	102263..102283	16S rrn	rRNA	strand=+	101012	102502	hit=2
ATAAGCCGGAGGAAGGTGAGGATGACGTC	29	4	4		1	forward	101197..101225	forward	102126..102154	16S rrn	rRNA	strand=+	101012	102502	hit=2
GCACGAAAGGCGTAACGATCTGGGCACT	28	6	1		1	forward	105745..105772	forward	106669..106696	23S rrn	rRNA	strand=+	104691	107500	hit=2
GGCTAGGTTAGCCGAAAGATGG	22	4	4	1		forward	105222..105243	forward	106146..106167	23S rrn	rRNA	strand=+	104691	107500	hit=2
GGCTCAGGATGAACG	15	7	3	2		forward	100104..100118	forward	101033..101047	16S rrn	rRNA	strand=+	101012	102502	hit=2
TAGGCACCCAGAGACGAGGAAGGGCGTA	28	5		1		forward	103798..103825	forward	104722..104749	23S rrn	rRNA	strand=+	104691	107500	hit=2
GACACTGACACTGAGA	16	5	5	1	1	forward	100776..100791	forward	101705..101720	16S rrn	rRNA	strand=+	101012	102502	hit=2
AGAGCTAGAATTCTAACCTTGTGTCAGGACC	31	3	2	1		forward	105965..105995	forward	106889..106919	23S rrn	rRNA	strand=+	104691	107500	hit=2
GTGCGTATCGACCCGTGCAGTGCTGTAG	28	5	1	1		forward	100865..100892	forward	101794..101821	16S rrn	rRNA	strand=+	101012	102502	hit=2
GAACTCCATGCGAATATGAAGCG	23	11	5			forward	99971..99993	forward	100900..100922	ig-RNA109	ig-RNA	starnd=+	100781	101011	hit=2
CAGGACCTACGGGCCAAGGGACAGTC	26	5	3	1		forward	105989..106014	forward	106913..106938	23S rrn	rRNA	strand=+	104691	107500	hit=2
TAAGACCATGTATGGGGGCTGACGC	25	4	1	1		forward	105585..105609	forward	106509..106533	23S rrn	rRNA	strand=+	104691	107500	hit=2
GTGTTTAGTTGCCACCGTTGAGTTTGG	27	7	3	2		forward	101148..101174	forward	102077..102103	16S rrn	rRNA	strand=+	101012	102502	hit=2
GAGTACGGTAGGGGCAGAGGGAATTTCC	28	3	2	1		forward	100684..100711	forward	101613..101640	16S rrn	rRNA	strand=+	101012	102502	hit=2
AGAATGTCGGCT	12	8	7		2	forward	105038..105049	forward	105962..105973	23S rrn	rRNA	strand=+	104691	107500	hit=2
TAGCGAAGTAGTACCGT	17	6	4		2	forward	104226..104242	forward	105150..105166	23S rrn	rRNA	strand=+	104691	107500	hit=2
AAGCTTGAGTACGGTAGGGGCAGAGGGA	28	4	4		1	forward	100678..100705	forward	101607..101634	16S rrn	rRNA	strand=+	101012	102502	hit=2
GAATGTCGGCTTGAGTAACG	20	4	2	1		forward	105039..105058	forward	105963..105982	23S rrn	rRNA	strand=+	104691	107500	hit=2
CGCTACGGACTT	12	10	6			forward	46272..46283	forward	46917..46928	trn-Leu_4	tRNA	strand=+	46894	46928	hit=1
CGTCCTCAGTTCGGATTGC	19	5	2	1		forward	101322..101340	forward	102251..102269	16S rrn	rRNA	strand=+	101012	102502	hit=2
AGCTTGAGTACGGTAGGGGCAGAGGGAATT	30	7	4	1	1	forward	100679..100708	forward	101608..101637	16S rrn	rRNA	strand=+	101012	102502	hit=2
CGTCACACTATGGGAGCTGGCCAT	24	6	2	1		forward	101435..101458	forward	102364..102387	16S rrn	rRNA	strand=+	101012	102502	hit=2
TATTATCCTAGGTCGGAACAAGTTGA	26	6	5		1	forward	101641..101666	forward	102645..102670	ig-RNA110	ig-RNA	starnd=+	102503	102800	hit=2
TAAGCTTCATCGTCGAGAGGGAAACA	26	3	2		1	forward	104752..104777	forward	105676..105701	23S rrn	rRNA	strand=+	104691	107500	hit=2
TCGATGTCGGCTCTT	15	10	4		1	forward	106284..106298	forward	107208..107222	23S rrn	rRNA	strand=+	104691	107500	hit=2
CAGGGACGAAAGTCGGCCTTAGTGATC	27	4	3	1		forward	106152..106178	forward	107076..107102	23S rrn	rRNA	strand=+	104691	107500	hit=2
TTCACTGTTCCCTGG	15	7	3	2		forward	105855..105869	forward	106779..106793	23S rrn	rRNA	strand=+	104691	107500	hit=2
CGGATCACCAGCTAAGGCCC	20	10	2		1	forward	104781..104800	forward	105705..105724	23S rrn	rRNA	strand=+	104691	107500	hit=2
AAGTGCGGAGCGGATAACTGCTGAAAG	27	2	5	1		forward	106510..106536	forward	107434..107460	23S rrn	rRNA	strand=+	104691	107500	hit=2
CACTCTGCTGGGCCGACACTGACA	24	8	2	1		forward	100762..100785	forward	101691..101714	16S rrn	rRNA	strand=+	101012	102502	hit=2
GTGCATGGCTGT	12	10	5		1	forward	101082..101093	forward	102011..102022	16S rrn	rRNA	strand=+	101012	102502	hit=2
CGGAAAGAACACCAACGGCGAAAGCACTCTG	31	4	4	1		forward	100738..100768	forward	101667..101697	16S rrn	rRNA	strand=+	101012	102502	hit=2
ATCAGTGAGATACCACTCTGGAAGAGCTAGA	31	5	5	1		forward	105943..105973	forward	106867..106897	23S rrn	rRNA	strand=+	104691	107500	hit=2
ATAGAACATGAAACCGTAAGCTCCC	25	6	4		1	forward	104280..104304	forward	105204..105228	23S rrn	rRNA	strand=+	104691	107500	hit=2
AGTACGGTAGG	11	10	3	1	1	forward	100685..100695	forward	101614..101624	16S rrn	rRNA	strand=+	101012	102502	hit=2
GTAGAGCAGAGGACTGAA	18	6	2	1		forward	47009..47026	forward	48193..48210	trn-Phe	tRNA	strand=+	48175	48247	hit=1
AGTGATAAAGGAGGTA	16	5	5	1	1	forward	104815..104830	forward	105739..105754	23S rrn	rRNA	strand=+	104691	107500	hit=2
ATACTAGATATGACCTCAAAATAACTGG	28	3	6		1	forward	104693..104720	forward	105617..105644	23S rrn	rRNA	strand=+	104691	107500	hit=2
AACCGGCCCAAAAGGG	16	6	6	1		forward	107468..107483	forward	108377..108392	ig-RNA118	ig-RNA	starnd=+	108376	109012	hit=2
ATCCGGTGTGGG	12	11	3	1		forward	106398..106409	forward	107322..107333	23S rrn	rRNA	strand=+	104691	107500	hit=2
CGCGGGTACAGTAGTAGGTAAACTTGA	27	4	1		1	forward	54798..54824	forward	55938..55964	rbcL	mRNA:Rubisco	strand=+	54958	56397	hit=1
GCTCAACGGATAAAAGTTAC	20	2	4	1		forward	106205..106224	forward	107129..107148	23S rrn	rRNA	strand=+	104691	107500	hit=2
GCCGAAAGGCGTAGTCGATGGACAACAGGT	30	1	4		1	forward	105148..105177	forward	106072..106101	23S rrn	rRNA	strand=+	104691	107500	hit=2
CAACCTGGCGAACTGAAACATCT	23	2	3	1		forward	103931..103953	forward	104855..104877	23S rrn	rRNA	strand=+	104691	107500	hit=2
GTTCGATTCCCGCTAC	16	5	3		1	forward	9158..9173	forward	9411..9426	trn-Gly_2	tRNA	strand=+	9383	9431	hit=1
GTGATAAAGGAGGTAGGGGTGCAGAGACAGC	31	5	6		1	forward	104816..104846	forward	105740..105770	23S rrn	rRNA	strand=+	104691	107500	hit=2
TCGCTCAACGGATAAAAGTTACTCTAGGGATA	32	6	3		1	forward	106203..106234	forward	107127..107158	23S rrn	rRNA	strand=+	104691	107500	hit=2
ATGCAAGTCGGACG	14	9	5	2		forward	100138..100151	forward	101067..101080	16S rrn	rRNA	strand=+	101012	102502	hit=2
GAGGAAAAGAAAGCAAAAGCGA	22	8	1		1	forward	103963..103984	forward	104887..104908	23S rrn	rRNA	strand=+	104691	107500	hit=2
ACGCGGACACAGGTGGTGCATGGCTGT	27	8	2	2		forward	101067..101093	forward	101996..102022	16S rrn	rRNA	strand=+	101012	102502	hit=2
ATCGGGGAGTGAAATAGAACATGAA	25	5	5	1	1	forward	104267..104291	forward	105191..105215	23S rrn	rRNA	strand=+	104691	107500	hit=2
GAACGCGGACACA	13	9	3	1	1	forward	101065..101077	forward	101994..102006	16S rrn	rRNA	strand=+	101012	102502	hit=2
TGAATATGAAACCAAGG	17	9	2		2	forward	53898..53914	forward	55038..55054	rbcL	mRNA:Rubisco	strand=+	54958	56397	hit=1
TATGAAGCGCATGG	14	8	5			forward	99985..99998	forward	100914..100927	ig-RNA109	ig-RNA	starnd=+	100781	101011	hit=2
GTATGTTCCAAGGGTTGGG	19	4	3	1		forward	106316..106334	forward	107240..107258	23S rrn	rRNA	strand=+	104691	107500	hit=2
TCGGATTGCAGGCTGCAAC	19	7		1		forward	101332..101350	forward	102261..102279	16S rrn	rRNA	strand=+	101012	102502	hit=2
AGTCGGACGGGAAGTGGTGTTTCCAGTGGCGG	32	5	1	1		forward	100143..100174	forward	101072..101103	16S rrn	rRNA	strand=+	101012	102502	hit=2
TGAAGAAGCAGGGGCTGCGGTAGCTGCTGA	30	5	4	1		forward	53967..53996	forward	55107..55136	rbcL	mRNA:Rubisco	strand=+	54958	56397	hit=1
GTCCCTGTTTTTTCAGGGTAAGAAGGGGTAGA	32	2	5		1	forward	105267..105298	forward	106191..106222	23S rrn	rRNA	strand=+	104691	107500	hit=2
TTTAGTTGCCACCGTTGAGTTTGGAACCCTGA	32	5	1		1	forward	101151..101182	forward	102080..102111	16S rrn	rRNA	strand=+	101012	102502	hit=2
CATGTATGGGGGCTGACGC	19	5		1		forward	105591..105609	forward	106515..106533	23S rrn	rRNA	strand=+	104691	107500	hit=2
ATGGACCCGAACCTGGGTGATC	22	7	3		2	forward	104443..104464	forward	105367..105388	23S rrn	rRNA	strand=+	104691	107500	hit=2
CCCGAATAGGTTAACCTTTTGAACTGC	27	5	5	1	1	forward	103878..103904	forward	104802..104828	23S rrn	rRNA	strand=+	104691	107500	hit=2
CGGCGCTGAAGTAACCCATGCTATACTC	28	3	3	1		forward	105337..105364	forward	106261..106288	23S rrn	rRNA	strand=+	104691	107500	hit=2
AAGGACGCACCTCTGGTGTACC	22	6		1		forward	106455..106476	forward	107379..107400	23S rrn	rRNA	strand=+	104691	107500	hit=2
GAGTTCCACCTGAAGAAGCAGGGGCTGCG	29	11	3			forward	53957..53985	forward	55097..55125	rbcL	mRNA:Rubisco	strand=+	54958	56397	hit=1
TCTGCCGAAGCTGTGGGATGTCAAAATGC	29	6	1	1		forward	104941..104969	forward	105865..105893	23S rrn	rRNA	strand=+	104691	107500	hit=2
TTAACCTTTTGAACTGCTGCTG	22	7	3	1	1	forward	103888..103909	forward	104812..104833	23S rrn	rRNA	strand=+	104691	107500	hit=2
GAGTCAGGGCCTAAGATCAGGC	22	4	3		1	forward	105128..105149	forward	106052..106073	23S rrn	rRNA	strand=+	104691	107500	hit=2
GTGAAATGCGTAGAGATCGGAAAGAACACC	30	3	6		1	forward	100721..100750	forward	101650..101679	16S rrn	rRNA	strand=+	101012	102502	hit=2
AAATGCGTAGAGATCGGAAAGAACACCAA	29	4	6	2		forward	100724..100752	forward	101653..101681	16S rrn	rRNA	strand=+	101012	102502	hit=2
CGGGTCCTGAACTTCTTTTCCCAGAGAAG	29	3	5	1		forward	100475..100503	forward	101404..101432	16S rrn	rRNA	strand=+	101012	102502	hit=2
AGCTTGAGTACGGTAGGGGCAGAGGGAAT	29	4	6	1	1	forward	100679..100707	forward	101608..101636	16S rrn	rRNA	strand=+	101012	102502	hit=2
GCCTCTATGGTAGAATCAGTCAGGG	25	4	6	1	1	forward	103529..103553	forward	104453..104477	ig-RNA113	ig-RNA	starnd=+	103703	104503	hit=2
AGTGATGTATGCAGCTGAGG	20	4	2		1	forward	106731..106750	forward	107655..107674	4.5S rrn	rRNA	strand=+	107599	107701	hit=2
CAGAAAGACCCTATGA	16	6	3		1	forward	105836..105851	forward	106760..106775	23S rrn	rRNA	strand=+	104691	107500	hit=2
TCCTGGCTCAGGATGAACGCTGGCGGCATGC	31	5	2		1	forward	100100..100130	forward	101029..101059	16S rrn	rRNA	strand=+	101012	102502	hit=2
AGTTGAAAGAGATAAATTGAACAAGTATGGA	31	6	6			forward	54285..54315	forward	55425..55455	rbcL	mRNA:Rubisco	strand=+	54958	56397	hit=1
TAGCATGGGGCACGTGGAAT	20	6	4		1	forward	104151..104170	forward	105075..105094	23S rrn	rRNA	strand=+	104691	107500	hit=2
CGGTAGACTNGAAC	14	8	3	2		forward	106764..106777	forward	107688..107701	4.5S rrn	rRNA	strand=+	107599	107701	hit=2
CTACGGGCCAAGGGACAGTCTCAGGTAG	28	3	2		1	forward	105995..106022	forward	106919..106946	23S rrn	rRNA	strand=+	104691	107500	hit=2
GGAAAGAACACCAACGGCG	19	4	7	2		forward	100739..100757	forward	101668..101686	16S rrn	rRNA	strand=+	101012	102502	hit=2
CTAAATTCATGACTTGTAGGGAGGGACT	28	4	3	1		forward	53789..53816	forward	54929..54956	ig-RNA56	ig-RNA	starnd=+	54157	54957	hit=1
TACGGGCCAAGGGACAGTCTCA	22	6	4	1	1	forward	105996..106017	forward	106920..106941	23S rrn	rRNA	strand=+	104691	107500	hit=2
TGATAAAGGAGGTAGGGGTGCAGAGACAGCCA	32	4	6	2		forward	104817..104848	forward	105741..105772	23S rrn	rRNA	strand=+	104691	107500	hit=2
CCTCACAATCACTAGCCAATATGCTT	26	2	4		1	forward	106967..106992	forward	107891..107916	ig-RNA116	ig-RNA	starnd=+	107702	107948	hit=2
CCTTCGGGAACGCGGAC	17	5	1	1		forward	101058..101074	forward	101987..102003	16S rrn	rRNA	strand=+	101012	102502	hit=2
CGCCAGGATGA	11	11	4	1		forward	107137..107147	forward	108061..108071	5S rrn	rRNA	strand=+	107949	108069	hit=2
TATCTTCACAGACCAAGAACTACGAG	26	10	3	1		forward	102196..102221	forward	103200..103225	ig-RNA111	ig-RNA	starnd=+	102838	103566	hit=2
CAAAATGGATCCG	13	8	3	2		forward	95278..95290	forward	96192..96204	ig-RNA104	ig-RNA	starnd=+	95703	96387	hit=2
GAGTGAAGTCGTAACAAGGTAGC	23	6	5			forward	101518..101540	forward	102447..102469	16S rrn	rRNA	strand=+	101012	102502	hit=2
AGAGGAAAAGAAAGCAAAAGC	21	4	4		1	forward	103962..103982	forward	104886..104906	23S rrn	rRNA	strand=+	104691	107500	hit=2
CTGTCTCGGAGAG	13	9	4		1	forward	105771..105783	forward	106695..106707	23S rrn	rRNA	strand=+	104691	107500	hit=2
TGGACGATTTGGAAGATATAATTGGAGG	28	6	6	1	1	forward	33578..33605	forward	34399..34426	psbC	mRNA:PS II	strand=+	33756	35141	hit=1
CAAAATGCATCGGTAG	16	9	3	1		forward	104962..104977	forward	105886..105901	23S rrn	rRNA	strand=+	104691	107500	hit=2
AGGGGCGCGAGACAACTCTCTCTAAGGA	28	2	3		1	forward	105444..105471	forward	106368..106395	23S rrn	rRNA	strand=+	104691	107500	hit=2
TGACCGCGTGCCTGTTGAAGAATGAGCCGGCG	32	5	4	1		forward	104330..104361	forward	105254..105285	23S rrn	rRNA	strand=+	104691	107500	hit=2
AAGGCTAAATACTCCTGGGTGACCGATAGC	30	6	1	1		forward	104200..104229	forward	105124..105153	23S rrn	rRNA	strand=+	104691	107500	hit=2
GACGAAGCGGAAGCGAGAATGTCGGCTTGA	30	5	4		1	forward	105023..105052	forward	105947..105976	23S rrn	rRNA	strand=+	104691	107500	hit=2
TGGACTTGATTTTACCAAAGATGATGAG	28	5	5	1		forward	54402..54429	forward	55542..55569	rbcL	mRNA:Rubisco	strand=+	54958	56397	hit=1
GTGGGCGTTAGA	12	8	6		1	forward	106405..106416	forward	107329..107340	23S rrn	rRNA	strand=+	104691	107500	hit=2
GGGGATATGGCGGAATTGGTAGACGCNAC	29	9	2	1	1	forward	46249..46277	forward	46894..46922	trn-Leu_4	tRNA	strand=+	46894	46928	hit=1
TGGCTTGGTTAAGGG	15	9	4	2		forward	104374..104388	forward	105298..105312	23S rrn	rRNA	strand=+	104691	107500	hit=2
GTAGGGGCAGA	11	13	2			forward	100691..100701	forward	101620..101630	16S rrn	rRNA	strand=+	101012	102502	hit=2
GGAGGTAGGATGGTCAGTTGGTCAGA	26	5	6	1	1	forward	102944..102969	forward	103867..103892	ig-RNA113	ig-RNA	starnd=+	103703	104503	hit=2
GTGCGGAGCGGATAACTGCTGAAA	24	5	4		1	forward	106512..106535	forward	107436..107459	23S rrn	rRNA	strand=+	104691	107500	hit=2
AGCTGGCCATGCCCGAAGTCGT	22	4	6	1	1	forward	101449..101470	forward	102378..102399	16S rrn	rRNA	strand=+	101012	102502	hit=2
TGAAATAGAACATGAAACCGTAAGCTCC	28	5	3		1	forward	104276..104303	forward	105200..105227	23S rrn	rRNA	strand=+	104691	107500	hit=2
TATTCTGGTGTCCTAGNCGTAGA	23	4	2	1		forward	107025..107047	forward	107949..107971	5S rrn	rRNA	strand=+	107949	108069	hit=2
GGCGACTGTTTACCAAAAACACAGGTC	27	3	2	1		forward	105546..105572	forward	106470..106496	23S rrn	rRNA	strand=+	104691	107500	hit=2
AGGGGCAGAGGG	12	10	3		2	forward	100693..100704	forward	101622..101633	16S rrn	rRNA	strand=+	101012	102502	hit=2
CTGTCTCGGAGAGAG	15	10	2	2		forward	105771..105785	forward	106695..106709	23S rrn	rRNA	strand=+	104691	107500	hit=2
TGCAGTGCTGTAGC	14	6	7		1	forward	100880..100893	forward	101809..101822	16S rrn	rRNA	strand=+	101012	102502	hit=2
CAAGAGACAACCTGGCGAACTGAAACATC	29	4	3	1		forward	103924..103952	forward	104848..104876	23S rrn	rRNA	strand=+	104691	107500	hit=2
CTGCTGGGCCGACACTGACACTGAG	25	7		1		forward	100766..100790	forward	101695..101719	16S rrn	rRNA	strand=+	101012	102502	hit=2
GTTATCCGGAATG	13	8	5	1	1	forward	100580..100592	forward	101509..101521	16S rrn	rRNA	strand=+	101012	102502	hit=2
GCCGAAGATGAACGGGGCTAAGCGATCTGC	30	3	2		1	forward	104916..104945	forward	105840..105869	23S rrn	rRNA	strand=+	104691	107500	hit=2
AGAATGAAACTCAAAGGAATTGACGGGGGC	30	4	2		1	forward	100932..100961	forward	101861..101890	16S rrn	rRNA	strand=+	101012	102502	hit=2
ATCTGCCGAAGCTGTGGGATGTCAAAATG	29	7	1		1	forward	104940..104968	forward	105864..105892	23S rrn	rRNA	strand=+	104691	107500	hit=2
ACTGATCGAGCGCTC	15	7	4	1		forward	104897..104911	forward	105821..105835	23S rrn	rRNA	strand=+	104691	107500	hit=2
AGTAGTACCGTGAGG	15	5	7		1	forward	104232..104246	forward	105156..105170	23S rrn	rRNA	strand=+	104691	107500	hit=2
TTGTTTTGTTTTATTGCAAGA	21	4	7	1	1	forward	53765..53785	forward	54905..54925	ig-RNA56	ig-RNA	starnd=+	54157	54957	hit=1
GTAGTCGATGGACAAC	16	1	10	1	1	forward	105158..105173	forward	106082..106097	23S rrn	rRNA	strand=+	104691	107500	hit=2
CGAACTTGGTGGTTAAACTCT	21	7	4	1		forward	107068..107088	forward	107992..108012	5S rrn	rRNA	strand=+	107949	108069	hit=2
ACGCCAGGATGAT	13	8	5	2		forward	107136..107148	forward	108060..108072	5S rrn	rRNA	strand=+	107949	108069	hit=2
TTCCTATCGTAATGCATGACTACTTAACAGGG	32	5	4		1	forward	54602..54633	forward	55742..55773	rbcL	mRNA:Rubisco	strand=+	54958	56397	hit=1
CGATCTGCCGAAGCTGTGGGATGTCAA	27	4	2	1		forward	104938..104964	forward	105862..105888	23S rrn	rRNA	strand=+	104691	107500	hit=2
GTAACGATCTGGGCACTGTCTCGGAGAGAG	30	2	7		1	forward	105756..105785	forward	106680..106709	23S rrn	rRNA	strand=+	104691	107500	hit=2
AAGAATTCTAAATTCATGACTTGTAG	26	4	6		2	forward	53782..53807	forward	54922..54947	ig-RNA56	ig-RNA	starnd=+	54157	54957	hit=1
ACGGGGCTAAGCGA	14	7	4	1		forward	104927..104940	forward	105851..105864	23S rrn	rRNA	strand=+	104691	107500	hit=2
GAAGTCGTAACAAGGTAGCCGTACTGGAA	29	2	3		1	forward	101522..101550	forward	102451..102479	16S rrn	rRNA	strand=+	101012	102502	hit=2
TGAAATGCCACTCGAACCCAGAGCTAGCTGGT	32	6	2		1	forward	104556..104587	forward	105480..105511	23S rrn	rRNA	strand=+	104691	107500	hit=2
GGTAGCTGCTGAATCTTCTACTGGTACATGGA	32	3	3		1	forward	53985..54016	forward	55125..55156	rbcL	mRNA:Rubisco	strand=+	54958	56397	hit=1
AAGGTGTCCCTGTTTTTTCAGGGTAAG	27	5	5	1	1	forward	105262..105288	forward	106186..106212	23S rrn	rRNA	strand=+	104691	107500	hit=2
GAAGATGAACGGGGCTAAGCGATCT	25	6	2		1	forward	104919..104943	forward	105843..105867	23S rrn	rRNA	strand=+	104691	107500	hit=2
CTTGTTGGTCCCGAGGGACGGAGGAGGCTAG	31	10	1	1		forward	105197..105227	forward	106121..106151	23S rrn	rRNA	strand=+	104691	107500	hit=2
AAGGTGCGGCTGGATCACCTCCTT	24	3	2	1		forward	101549..101572	forward	102478..102501	16S rrn	rRNA	strand=+	101012	102502	hit=2
GGAAGTTGGTGACCTGATGACAGGGGAGCCGG	32	7		1		forward	105632..105663	forward	106556..106587	23S rrn	rRNA	strand=+	104691	107500	hit=2
CGAATCCTCTTGAAAGAGAGGGGTGCCTTCGG	32	6	5	1		forward	101033..101064	forward	101962..101993	16S rrn	rRNA	strand=+	101012	102502	hit=2
TACTGGTACATGGACAAC	18	9	2	1		forward	54003..54020	forward	55143..55160	rbcL	mRNA:Rubisco	strand=+	54958	56397	hit=1
CGAAATGCTTCGGGGAGTTGA	21	2	5	1		forward	103834..103854	forward	104758..104778	23S rrn	rRNA	strand=+	104691	107500	hit=2
ATCTTCACAGACCAAGAACTACG	23	6	5		1	forward	102197..102219	forward	103201..103223	ig-RNA111	ig-RNA	starnd=+	102838	103566	hit=2
ATTCATGGACGTTGATAAGATCTTT	25	11	3	1		forward	103693..103717	forward	104617..104641	ig-RNA114	ig-RNA	starnd=+	104539	104690	hit=2
GTTCGTCCACGGAGGGTGAGT	21	3	4		1	forward	105111..105131	forward	106035..106055	23S rrn	rRNA	strand=+	104691	107500	hit=2
GCTGGTTCTCCCCGAAATGCGTTGAG	26	4	2		1	forward	104582..104607	forward	105506..105531	23S rrn	rRNA	strand=+	104691	107500	hit=2
TCGTAACAAGGTAGCCGTACTGGAAGGTGC	30	7	3		1	forward	101526..101555	forward	102455..102484	16S rrn	rRNA	strand=+	101012	102502	hit=2
AGTTGGTAGAGCTCCGCTC	19	6	2		1	forward	102755..102773	forward	103678..103696	trn-Ala_3	tRNA	strand=+	103665	103702	hit=2
TCGGCTAACTCTGTGCCAGCAGCCGCGGTA	30	9		1		forward	100533..100562	forward	101462..101491	16S rrn	rRNA	strand=+	101012	102502	hit=2
CCCGAATAGGTTAACCTTTTGAACTGCTGC	30	4	3		1	forward	103878..103907	forward	104802..104831	23S rrn	rRNA	strand=+	104691	107500	hit=2
TGAAATGCGTAGA	13	6	2	1		forward	100722..100734	forward	101651..101663	16S rrn	rRNA	strand=+	101012	102502	hit=2
GCGTAAGAACCTGCCCTTGGGAGGGGAACAAC	32	1	5		1	forward	100188..100219	forward	101117..101148	16S rrn	rRNA	strand=+	101012	102502	hit=2
AAACCGTAAGCTCCCAAGCAGTGGG	25	5	3		1	forward	104290..104314	forward	105214..105238	23S rrn	rRNA	strand=+	104691	107500	hit=2
TATCCGGAATGATTGGGCGTAAAGCGTCTGT	31	5	4		1	forward	100582..100612	forward	101511..101541	16S rrn	rRNA	strand=+	101012	102502	hit=2
GGACGGGAAGTGGTGTTTCCAGTG	24	6	4		1	forward	100147..100170	forward	101076..101099	16S rrn	rRNA	strand=+	101012	102502	hit=2
AACGGGGCTAAG	12	8	5	1		forward	104926..104937	forward	105850..105861	23S rrn	rRNA	strand=+	104691	107500	hit=2
TACGTGAGCTGGGTTC	16	10	2			forward	106355..106370	forward	107279..107294	23S rrn	rRNA	strand=+	104691	107500	hit=2
TTCCGGTGGAGCGGTGAAATGCGTAGAGATC	31	3	2	1		forward	100708..100738	forward	101637..101667	16S rrn	rRNA	strand=+	101012	102502	hit=2
TGGACGAAGCGGAAGCGAGAATGTCGGCTTGA	32	4	2		1	forward	105021..105052	forward	105945..105976	23S rrn	rRNA	strand=+	104691	107500	hit=2
AAGTCGGACGGGAAGTGGTGTTT	23	6	4	1	1	forward	100142..100164	forward	101071..101093	16S rrn	rRNA	strand=+	101012	102502	hit=2
AGCGTCTGTAGGTGGCTTTTTAAGTCC	27	3	6	1		forward	100604..100630	forward	101533..101559	16S rrn	rRNA	strand=+	101012	102502	hit=2
AGACAACCTGGCGAACTGAAACATCTTAGT	30	3	2		1	forward	103928..103957	forward	104852..104881	23S rrn	rRNA	strand=+	104691	107500	hit=2
GAATAGGTTAACCTTTTGAAC	21	5	6	1	1	forward	103881..103901	forward	104805..104825	23S rrn	rRNA	strand=+	104691	107500	hit=2
TGGGCACTGTCTCGGAGAGAGGCTCGGT	28	2	3	1		forward	105765..105792	forward	106689..106716	23S rrn	rRNA	strand=+	104691	107500	hit=2
ACGCCAGGATGATG	14	13	1			forward	107136..107149	forward	108060..108073	5S rrn	rRNA	strand=+	107949	108069	hit=2
GATCAGCCTCATGAAAACCTTATATTCC	28	3	2		1	forward	32889..32916	forward	33710..33737	psbD	mRNA:PS II	strand=+	32711	33772	hit=1
GCCGCGTGGAGGTAGAAGGCCT	22	2	3	1		forward	100452..100473	forward	101381..101402	16S rrn	rRNA	strand=+	101012	102502	hit=2
CCCAGAGAAGAAGCAATGACGGTATCTG	28	6	2	1		forward	100494..100521	forward	101423..101450	16S rrn	rRNA	strand=+	101012	102502	hit=2
AAAATAACTGGGG	13	10	3	1	1	forward	104710..104722	forward	105634..105646	23S rrn	rRNA	strand=+	104691	107500	hit=2
ACATCTAGGGGTAAAGCACTGTTTCGGT	28	7	1	1		forward	104625..104652	forward	105549..105576	23S rrn	rRNA	strand=+	104691	107500	hit=2
CTTGAGTACGGTAGGGGCAGAGGGAAT	27	4	1	1		forward	100681..100707	forward	101610..101636	16S rrn	rRNA	strand=+	101012	102502	hit=2
ACCAAATCGAGGCAAACTCTGAATACTAGAT	31	2	6		1	forward	104671..104701	forward	105595..105625	23S rrn	rRNA	strand=+	104691	107500	hit=2
AGTCGTAACAAGGTAGCCGTACTGGAAG	28	2	3		1	forward	101524..101551	forward	102453..102480	16S rrn	rRNA	strand=+	101012	102502	hit=2
AGAGAAGAAGCAATGACGGTATCTGGG	27	6	2	1		forward	100497..100523	forward	101426..101452	16S rrn	rRNA	strand=+	101012	102502	hit=2
GCGGCATGCTTAACACATGCAAGTCGGACGG	31	3	3	1		forward	100122..100152	forward	101051..101081	16S rrn	rRNA	strand=+	101012	102502	hit=2
GACCGCGTGCCTGTTGAAGAATGAG	25	4	1	1		forward	104331..104355	forward	105255..105279	23S rrn	rRNA	strand=+	104691	107500	hit=2
ATTATCCTAGGTCGGAACAAGTTGATA	27	5	7	1		forward	101642..101668	forward	102646..102672	ig-RNA110	ig-RNA	starnd=+	102503	102800	hit=2
AGAAGCAGGGGCTGCGGTAGCTGCTGAAT	29	5	3	1		forward	53970..53998	forward	55110..55138	rbcL	mRNA:Rubisco	strand=+	54958	56397	hit=1
TGCAAGCGTTATCCGGAATGATTGG	25	2	4		1	forward	100573..100597	forward	101502..101526	16S rrn	rRNA	strand=+	101012	102502	hit=2
CAGAAGGGAGCTTG	14	9	4	1	1	forward	106116..106129	forward	107040..107053	23S rrn	rRNA	strand=+	104691	107500	hit=2
GTAGACACGCTGC	13	10	2	1	1	forward	113372..113384	forward	114288..114300	trn-Leu_1	tRNA	strand=+	114270	114349	hit=1
CGGTACGTGAGCTGGGTTCAGAACGTC	27	5	4	1		forward	106352..106378	forward	107276..107302	23S rrn	rRNA	strand=+	104691	107500	hit=2
CAGACCGGTAGACTTGAACCTTGT	24	10	2	2		forward	106759..106782	forward	107683..107706	4.5S rrn	rRNA	strand=+	107599	107701	hit=2
CGGGGCTAAGCGA	13	8	4		2	forward	104928..104940	forward	105852..105864	23S rrn	rRNA	strand=+	104691	107500	hit=2
GAATAGAAAATGAACTA	17	4	7			forward	55819..55835	forward	56966..56982	ig-RNA57	ig-RNA	starnd=+	56398	57074	hit=1
CGTGGAATCCCGTGTGAATCAGCAAG	26	5	5		2	forward	104163..104188	forward	105087..105112	23S rrn	rRNA	strand=+	104691	107500	hit=2
ATCGAGGCAAACTCTGAAT	19	4	8	2		forward	104676..104694	forward	105600..105618	23S rrn	rRNA	strand=+	104691	107500	hit=2
CGATTCCCGTAGTAGCGGCGAGCGAAATGG	30	6	5			forward	103982..104011	forward	104906..104935	23S rrn	rRNA	strand=+	104691	107500	hit=2
ACAACTGTGTGGACCGATGGG	21	10	1	1		forward	54016..54036	forward	55156..55176	rbcL	mRNA:Rubisco	strand=+	54958	56397	hit=1
GGAGTCCTGAACTAGCTGCTG	21	5	2	1		forward	55169..55189	forward	56309..56329	rbcL	mRNA:Rubisco	strand=+	54958	56397	hit=1
CACTCTGGAAGAGCTAG	17	6	5		1	forward	105956..105972	forward	106880..106896	23S rrn	rRNA	strand=+	104691	107500	hit=2
NGCGGAAAAATAGCTCGACGCCAGGATG	28	4	1		1	forward	107119..107146	forward	108043..108070	5S rrn	rRNA	strand=+	107949	108069	hit=2
TAGTAGGTAAACTTGAAGGAGACAGGGA	28	5	1		1	forward	54809..54836	forward	55949..55976	rbcL	mRNA:Rubisco	strand=+	54958	56397	hit=1
TGAAATGCCACTCGAACCCAGAGCTAGCT	29	4	1	1		forward	104556..104584	forward	105480..105508	23S rrn	rRNA	strand=+	104691	107500	hit=2
GATTGGCTTTGG	12	5	7	1		forward	105870..105881	forward	106794..106805	23S rrn	rRNA	strand=+	104691	107500	hit=2
GAGGATGATCAGCCACACTGGGAC	24	1	4	1		forward	100352..100375	forward	101281..101304	16S rrn	rRNA	strand=+	101012	102502	hit=2
TGGGGAATAAGCATCGGCTAACTCTGTGCC	30	2	3	1		forward	100520..100549	forward	101449..101478	16S rrn	rRNA	strand=+	101012	102502	hit=2
GTAGGGGTGCAG	12	7	6	1	1	forward	104828..104839	forward	105752..105763	23S rrn	rRNA	strand=+	104691	107500	hit=2
GTAGCCAGAGGAAAAGAAAGCAAAAGC	27	1	4		1	forward	103956..103982	forward	104880..104906	23S rrn	rRNA	strand=+	104691	107500	hit=2
AATGCTTCGGGGAGTTGAAAATAAGCGTAGAT	32	3	4	1		forward	103837..103868	forward	104761..104792	23S rrn	rRNA	strand=+	104691	107500	hit=2
ATATAGCTCAGTTGGTAGAGCTCCGCT	27	6	4		1	forward	102746..102772	forward	103669..103695	trn-Ala_3	tRNA	strand=+	103665	103702	hit=2
CATGACTTGTAGGGAGGGACTTATGTCA	28	5	4		1	forward	53796..53823	forward	54936..54963	rbcL	mRNA:Rubisco	strand=+	54958	56397	hit=1
CCCGTGCAGTGCTGTAGCTAACGC	24	2	3	1		forward	100876..100899	forward	101805..101828	16S rrn	rRNA	strand=+	101012	102502	hit=2
TGCTGTAGCTAACGCGTTAAGTATCCC	27	3	3	1		forward	100885..100911	forward	101814..101840	16S rrn	rRNA	strand=+	101012	102502	hit=2
AGTTACTCTAGGGA	14	10	3		1	forward	106219..106232	forward	107143..107156	23S rrn	rRNA	strand=+	104691	107500	hit=2
TAGTTGACCGGGAAATA	17	5	8			forward	35729..35745	forward	36599..36615	ig-RNA36	ig-RNA	starnd=+	36561	36703	hit=1
GGGGATAAGCTTCATCGTCGAGAGGGAAA	29	4	5		1	forward	104747..104775	forward	105671..105699	23S rrn	rRNA	strand=+	104691	107500	hit=2
ACGGGCCAAGGGACAGTCTCAGGTAGACAGT	31	3	4	1		forward	105997..106027	forward	106921..106951	23S rrn	rRNA	strand=+	104691	107500	hit=2
AAAAGCGTCGTGCTGCTAG	19	7	3	1	1	forward	104053..104071	forward	104977..104995	23S rrn	rRNA	strand=+	104691	107500	hit=2
TAAGAAGGGGTAGAGAA	17	5	1	1		forward	105285..105301	forward	106209..106225	23S rrn	rRNA	strand=+	104691	107500	hit=2
AAACTCTACTGCGGTGACGATACT	24	7	1	1		forward	107082..107105	forward	108006..108029	5S rrn	rRNA	strand=+	107949	108069	hit=2
AAAGCACTCTGCTGGGCCGACACTGACACT	30	2	3	1		forward	100758..100787	forward	101687..101716	16S rrn	rRNA	strand=+	101012	102502	hit=2
CGTTAGAGCATTG	13	8	4	1	1	forward	106410..106422	forward	107334..107346	23S rrn	rRNA	strand=+	104691	107500	hit=2
AGAGACAACCTGGCGAACTG	20	3	2		1	forward	103926..103945	forward	104850..104869	23S rrn	rRNA	strand=+	104691	107500	hit=2
CAGTTCGGATTGCAGGC	17	4	2		1	forward	101328..101344	forward	102257..102273	16S rrn	rRNA	strand=+	101012	102502	hit=2
CCCTGAACAGACTGCCGGTGATAAGC	26	3	3	1		forward	101177..101202	forward	102106..102131	16S rrn	rRNA	strand=+	101012	102502	hit=2
NAGACTTGAAC	11	8	2	2		forward	106767..106777	forward	107691..107701	4.5S rrn	rRNA	strand=+	107599	107701	hit=2
CGGAAAAATAGCTCNACGCCAGGATG	26	6	4	1		forward	107121..107146	forward	108045..108070	5S rrn	rRNA	strand=+	107949	108069	hit=2
TCGGGGAGTGAAATAGAACAT	21	5	2	1		forward	104268..104288	forward	105192..105212	23S rrn	rRNA	strand=+	104691	107500	hit=2
TGAATACAAAATAAGATTTATGGCTAC	27	3	2	1		forward	73572..73598	forward	74466..74492	psbH	mRNA:PS II	strand=+	74485	74706	hit=1
AGTTGCCACCGTTGAGTTTGGAACCCTGAAC	31	6		1		forward	101154..101184	forward	102083..102113	16S rrn	rRNA	strand=+	101012	102502	hit=2
AAGGAAGTTGGTGACCTGATGACAGGG	27	6	3	1		forward	105630..105656	forward	106554..106580	23S rrn	rRNA	strand=+	104691	107500	hit=2
CGATTCAGGTGAGATCCAATGTAGA	25	5	6	1		forward	102004..102028	forward	103008..103032	ig-RNA111	ig-RNA	starnd=+	102838	103566	hit=2
CGTGCAGTGCTGTAGCT	17	7	5	1		forward	100878..100894	forward	101807..101823	16S rrn	rRNA	strand=+	101012	102502	hit=2
GAGTGAAGTCGTAACAAGGTAGCCGTAC	28	1	5		1	forward	101518..101545	forward	102447..102474	16S rrn	rRNA	strand=+	101012	102502	hit=2
CGGATGAGTTGTGGTTAGGGGTGAAA	26	6	2		1	forward	104535..104560	forward	105459..105484	23S rrn	rRNA	strand=+	104691	107500	hit=2
GCACTGTCTCGGA	13	6	5	2		forward	105768..105780	forward	106692..106704	23S rrn	rRNA	strand=+	104691	107500	hit=2
CGACTGATGTTGAAAAATCAGCGGATGAGTTG	32	6	3		1	forward	104514..104545	forward	105438..105469	23S rrn	rRNA	strand=+	104691	107500	hit=2
CTTCACTGTTCCCTGGGATTGGCT	24	5	1		1	forward	105854..105877	forward	106778..106801	23S rrn	rRNA	strand=+	104691	107500	hit=2
AACTTGGTGGTTAAACTCTACTGCGGT	27	5	1	1		forward	107070..107096	forward	107994..108020	5S rrn	rRNA	strand=+	107949	108069	hit=2
CGAGAGTCCAGTAGCCGAAAGCATCAC	27	4	3	1		forward	104103..104129	forward	105027..105053	23S rrn	rRNA	strand=+	104691	107500	hit=2
TATGCCTGCTTTGACCGAGATCTTTG	26	6	3		1	forward	54975..55000	forward	56115..56140	rbcL	mRNA:Rubisco	strand=+	54958	56397	hit=1
ACAACCTGGCGAACTGAAACATCT	24	3	4	1		forward	103930..103953	forward	104854..104877	23S rrn	rRNA	strand=+	104691	107500	hit=2
CGTGTGAATCAGCAAGGACCAC	22	4	5		1	forward	104173..104194	forward	105097..105118	23S rrn	rRNA	strand=+	104691	107500	hit=2
ACAGGTGGGTAGGTAG	16	5	2	1		forward	105419..105434	forward	106343..106358	23S rrn	rRNA	strand=+	104691	107500	hit=2
AGTGAGACGGTGGGGGA	17	3	2	1		forward	104735..104751	forward	105659..105675	23S rrn	rRNA	strand=+	104691	107500	hit=2
GAGCATTGAGAGGACCT	17	7	3		1	forward	106415..106431	forward	107339..107355	23S rrn	rRNA	strand=+	104691	107500	hit=2
ATTATCCTAGGTCGGAACAAGTTGA	25	3	7	1	1	forward	101642..101666	forward	102646..102670	ig-RNA110	ig-RNA	starnd=+	102503	102800	hit=2
GTAATGCAACTATGAA	16	4	4		1	forward	100067..100082	forward	100996..101011	ig-RNA109	ig-RNA	starnd=+	100781	101011	hit=2
TGTTGAAGAATGAGCCGGCGACTCATAGG	29	3	3	1		forward	104342..104370	forward	105266..105294	23S rrn	rRNA	strand=+	104691	107500	hit=2
CCTTTTGAACTGCTGCTGAATC	22	5	2	1		forward	103892..103913	forward	104816..104837	23S rrn	rRNA	strand=+	104691	107500	hit=2
AAGACCCTATGAAGCTTCACTG	22	4	1		1	forward	105840..105861	forward	106764..106785	23S rrn	rRNA	strand=+	104691	107500	hit=2
GAAGTCGTTACCTTAACCGCAAGGAGGG	28	4	4		1	forward	101463..101490	forward	102392..102419	16S rrn	rRNA	strand=+	101012	102502	hit=2
ATATGAAACCAAGGATACTGA	21	4	7			forward	53901..53921	forward	55041..55061	rbcL	mRNA:Rubisco	strand=+	54958	56397	hit=1
GCTCGGGGG	9	7	3	1	1	forward	102736..102744	forward	103660..103668	trn-Ala_3	tRNA	strand=+	103665	103702	hit=2
AAACTCTACTGCGGTGACGATA	22	3	6	1		forward	107082..107103	forward	108006..108027	5S rrn	rRNA	strand=+	107949	108069	hit=2
AGTGATAAAGGAGGTAGGGGTGCAGAGACAGC	32	1	4	1		forward	104815..104846	forward	105739..105770	23S rrn	rRNA	strand=+	104691	107500	hit=2
TAACGCGTAAGAACCTGCCCTTGGGAGGGGA	31	5	1		1	forward	100184..100214	forward	101113..101143	16S rrn	rRNA	strand=+	101012	102502	hit=2
ACCAACGGCGAAAGCACTC	19	5	3		1	forward	100748..100766	forward	101677..101695	16S rrn	rRNA	strand=+	101012	102502	hit=2
AAAGGAATTGACGGG	15	5	1		1	forward	100944..100958	forward	101873..101887	16S rrn	rRNA	strand=+	101012	102502	hit=2
TTATTATCCTAGGTCGGAACAAGTTGA	27	5	5		1	forward	101640..101666	forward	102644..102670	ig-RNA110	ig-RNA	starnd=+	102503	102800	hit=2
TAGTAATCGCCGGTCAGCCATAC	23	4	2	1		forward	101375..101397	forward	102304..102326	16S rrn	rRNA	strand=+	101012	102502	hit=2
GCCTCCCAAAAGGTAACGGAGGCGTGCAAAGG	32	2	4	1		forward	106043..106074	forward	106967..106998	23S rrn	rRNA	strand=+	104691	107500	hit=2
GGTAGGGGTGCAG	13	7	6	1		forward	104827..104839	forward	105751..105763	23S rrn	rRNA	strand=+	104691	107500	hit=2
ATCGAGGCAAACTCTGAATACTAGATATGAC	31	6	3		1	forward	104676..104706	forward	105600..105630	23S rrn	rRNA	strand=+	104691	107500	hit=2
GGGGATATAGCTCAGTTGGTAGAGCTCNG	29	5	4		1	forward	102742..102770	forward	103665..103693	trn-Ala_3	tRNA	strand=+	103665	103702	hit=2
TTTGTTTTATTGCAAGA	17	6	5	1		forward	53769..53785	forward	54909..54925	ig-RNA56	ig-RNA	starnd=+	54157	54957	hit=1
TAAATTCATGACTTGTAGG	19	7	5		2	forward	53790..53808	forward	54930..54948	ig-RNA56	ig-RNA	starnd=+	54157	54957	hit=1
GCGGTGGAGCATGT	14	9			1	forward	100970..100983	forward	101899..101912	16S rrn	rRNA	strand=+	101012	102502	hit=2
CCTGGCGAACTGAAACATCT	20	6	1		1	forward	103934..103953	forward	104858..104877	23S rrn	rRNA	strand=+	104691	107500	hit=2
ACGGTATCTGGGGAATAAGCATCGGCTAA	29	4	4	1		forward	100512..100540	forward	101441..101469	16S rrn	rRNA	strand=+	101012	102502	hit=2
TGGCTGGGG	9	4	7			forward	107323..107331	forward	108234..108242	ig-RNA117	ig-RNA	starnd=+	108070	108301	hit=2
GTAGATCCGGAGATTC	16	6	5		2	forward	103863..103878	forward	104787..104802	23S rrn	rRNA	strand=+	104691	107500	hit=2
TGAATTCGTTCCCGGGCCTTGTACAC	26	2	5	1		forward	101403..101428	forward	102332..102357	16S rrn	rRNA	strand=+	101012	102502	hit=2
ATGCGTAGAGATCGGAAAGAACACCAACGGC	31	4	1	1		forward	100726..100756	forward	101655..101685	16S rrn	rRNA	strand=+	101012	102502	hit=2
TACAGTAGTAGGTAAACTTGAAGGAG	26	2	4		1	forward	54804..54829	forward	55944..55969	rbcL	mRNA:Rubisco	strand=+	54958	56397	hit=1
TACGTGAGCTGGGTTCAGAACGTCGT	26	5	1	1		forward	106355..106380	forward	107279..107304	23S rrn	rRNA	strand=+	104691	107500	hit=2
CAAGGTCGGCCAGTGAGACGGTGG	24	4	2	1		forward	104724..104747	forward	105648..105671	23S rrn	rRNA	strand=+	104691	107500	hit=2
AGTGACTGGAG	11	9	4	1		forward	101510..101520	forward	102439..102449	16S rrn	rRNA	strand=+	101012	102502	hit=2
CAGCGGATGAGTTGTGGTTAGG	22	6	1	1		forward	104532..104553	forward	105456..105477	23S rrn	rRNA	strand=+	104691	107500	hit=2
CGAGAGTCCAGTAGCCGA	18	6	3		1	forward	104103..104120	forward	105027..105044	23S rrn	rRNA	strand=+	104691	107500	hit=2
GGAAGGGCGTAGT	13	11	2		1	forward	103815..103827	forward	104739..104751	23S rrn	rRNA	strand=+	104691	107500	hit=2
AGTGCTCTCCT	11	7	4	1	1	forward	106566..106576	forward	107490..107500	23S rrn	rRNA	strand=+	104691	107500	hit=2
GTGGTTAAACTCTACTGCGGTGACGATACTG	31	5	4	1		forward	107076..107106	forward	108000..108030	5S rrn	rRNA	strand=+	107949	108069	hit=2
GCCGCGTGGAGGTAGAAGGCC	21	6			1	forward	100452..100472	forward	101381..101401	16S rrn	rRNA	strand=+	101012	102502	hit=2
TAGGGGAGCGAATGGGATTAGATAC	25	4	1	1		forward	100801..100825	forward	101730..101754	16S rrn	rRNA	strand=+	101012	102502	hit=2
ACTCTGGAAGAGCTAGAA	18	6	2	1		forward	105957..105974	forward	106881..106898	23S rrn	rRNA	strand=+	104691	107500	hit=2
CCGGAGGAAGGTGAGGATGACGT	23	7	2	1		forward	101202..101224	forward	102131..102153	16S rrn	rRNA	strand=+	101012	102502	hit=2
AGATCGGAAAGAAC	14	4	8	1	1	forward	100734..100747	forward	101663..101676	16S rrn	rRNA	strand=+	101012	102502	hit=2
ATCGGAAAGAACACCAACGGCGAAAGCACTCT	32	3	4		1	forward	100736..100767	forward	101665..101696	16S rrn	rRNA	strand=+	101012	102502	hit=2
TGGAGCATGTGGTT	14	7	3	1	1	forward	100974..100987	forward	101903..101916	16S rrn	rRNA	strand=+	101012	102502	hit=2
CTCGGAGAGAGGCTCGGTGA	20	11			1	forward	105775..105794	forward	106699..106718	23S rrn	rRNA	strand=+	104691	107500	hit=2
GTAGACTTGAACCTTGTTCCTA	22	6	4		1	forward	106766..106787	forward	107690..107711	4.5S rrn	rRNA	strand=+	107599	107701	hit=2
AAAGCTCGAACGACCTTCAACAAAAGGG	28	3	6	1		forward	105371..105398	forward	106295..106322	23S rrn	rRNA	strand=+	104691	107500	hit=2
AGTTGTGGTTAGGGGTGAA	19	4	2		1	forward	104541..104559	forward	105465..105483	23S rrn	rRNA	strand=+	104691	107500	hit=2
CACTCTGCTGGGCCGACACTGACACT	26	1	4	1		forward	100762..100787	forward	101691..101716	16S rrn	rRNA	strand=+	101012	102502	hit=2
AGCTCACATCGACGGGAAG	19	7	3		1	forward	106255..106273	forward	107179..107197	23S rrn	rRNA	strand=+	104691	107500	hit=2
GTGAAATGCCACTCGAACCCAGAGCT	26	4	3		1	forward	104555..104580	forward	105479..105504	23S rrn	rRNA	strand=+	104691	107500	hit=2
TGGGCGTAAAGCGTCTGTAGGTGGCTTTTTA	31	7	3	1	1	forward	100595..100625	forward	101524..101554	16S rrn	rRNA	strand=+	101012	102502	hit=2
AAGTCGGACGGGAAGTGGTG	20	5	1	1		forward	100142..100161	forward	101071..101090	16S rrn	rRNA	strand=+	101012	102502	hit=2
GGCGGACGGGTGAGTAACGCGTAAGAA	27	5	6			forward	100170..100196	forward	101099..101125	16S rrn	rRNA	strand=+	101012	102502	hit=2
CAACCTGGCGAACTGAAACATCTT	24	4	2		1	forward	103931..103954	forward	104855..104878	23S rrn	rRNA	strand=+	104691	107500	hit=2
ACTATAACGGTCCTAAGGTAG	21	6	2	1		forward	105694..105714	forward	106618..106638	23S rrn	rRNA	strand=+	104691	107500	hit=2
GACTGCAAGACCCACCCGTCGAGCAGGGACG	31	4	4	1		forward	106129..106159	forward	107053..107083	23S rrn	rRNA	strand=+	104691	107500	hit=2
TGACTGGAGTGAAGTCGTAACAAGGTAGCCGT	32	6	2	1		forward	101512..101543	forward	102441..102472	16S rrn	rRNA	strand=+	101012	102502	hit=2
AGAATGAAACTCAAAGGAAT	20	4	2	1		forward	100932..100951	forward	101861..101880	16S rrn	rRNA	strand=+	101012	102502	hit=2
GAGAGGACCGGGAAGGACGCACCTCTGG	28	6	1	1		forward	106443..106470	forward	107367..107394	23S rrn	rRNA	strand=+	104691	107500	hit=2
GAAAAGCTCGAACGACCTTCAACAAAA	27	4	4	1		forward	105369..105395	forward	106293..106319	23S rrn	rRNA	strand=+	104691	107500	hit=2
CGAACTCCATGCG	13	9	4			forward	99970..99982	forward	100899..100911	ig-RNA109	ig-RNA	starnd=+	100781	101011	hit=2
AAGGGTGAAAAGAACCCCCATCGG	24	6	3	1		forward	104248..104271	forward	105172..105195	23S rrn	rRNA	strand=+	104691	107500	hit=2
AATGCGTTGAGGCGCAGCAGTTGACT	26	9	2	1		forward	104597..104622	forward	105521..105546	23S rrn	rRNA	strand=+	104691	107500	hit=2
ACATGCAAGTCGGACGGGA	19	4	2		1	forward	100136..100154	forward	101065..101083	16S rrn	rRNA	strand=+	101012	102502	hit=2
CGAAGTCGTTACCTTAACCGC	21	5	5		2	forward	101462..101482	forward	102391..102411	16S rrn	rRNA	strand=+	101012	102502	hit=2
GCGACTCATAGG	12	6	5	2		forward	104359..104370	forward	105283..105294	23S rrn	rRNA	strand=+	104691	107500	hit=2
ATGTCAAAATGCATCGGTAGGGGAGCG	27	3	2	1		forward	104958..104984	forward	105882..105908	23S rrn	rRNA	strand=+	104691	107500	hit=2
GGTAGCCGTACTGG	14	3	6		1	forward	101535..101548	forward	102464..102477	16S rrn	rRNA	strand=+	101012	102502	hit=2
GGTAGACTTGA	11	6	6	1	1	forward	106765..106775	forward	107689..107699	4.5S rrn	rRNA	strand=+	107599	107701	hit=2
CAGACCGGTAGACT	14	6	2	1		forward	106759..106772	forward	107683..107696	4.5S rrn	rRNA	strand=+	107599	107701	hit=2
AGGACCGGGAAG	12	8	2	2		forward	106446..106457	forward	107370..107381	23S rrn	rRNA	strand=+	104691	107500	hit=2
ATGGGGCGTAG	11	11	2		1	forward	106032..106042	forward	106956..106966	23S rrn	rRNA	strand=+	104691	107500	hit=3
ACCTGGACAGAAAG	14	8	3	1		forward	105829..105842	forward	106753..106766	23S rrn	rRNA	strand=+	104691	107500	hit=2
GTTGAGTTTGGAACCCTGAACAGACTGCCGGT	32	2	4	1		forward	101164..101195	forward	102093..102124	16S rrn	rRNA	strand=+	101012	102502	hit=2
TCGAGGCAAACTCTGAATACTAGATATGACC	31	7	4			forward	104677..104707	forward	105601..105631	23S rrn	rRNA	strand=+	104691	107500	hit=2
GCTTAACACATGCAAGTCGGACGGG	25	1	4	1		forward	100129..100153	forward	101058..101082	16S rrn	rRNA	strand=+	101012	102502	hit=2
CGAAGTAGTACCGTGAGGGAAGGGTGAAAAGA	32	3	5		1	forward	104229..104260	forward	105153..105184	23S rrn	rRNA	strand=+	104691	107500	hit=2
AAGCGATCTGCCGAAGCTG	19	7	1		1	forward	104935..104953	forward	105859..105877	23S rrn	rRNA	strand=+	104691	107500	hit=2
ATCGTAATGCATGACTACTTAAC	23	6	1		1	forward	54607..54629	forward	55747..55769	rbcL	mRNA:Rubisco	strand=+	54958	56397	hit=1
AGTTACAAAATCAAATCGTATTGAGAGC	28	10	1			forward	51127..51154	forward	52255..52282	atpE	mRNA:ATP	strand=-	52265	52663	hit=1
ATCTGCCGAAGCTGTG	16	9	2	1	1	forward	104940..104955	forward	105864..105879	23S rrn	rRNA	strand=+	104691	107500	hit=2
GAGGGGCTCGCGTCTGATTAGC	22	4	1	1		forward	100280..100301	forward	101209..101230	16S rrn	rRNA	strand=+	101012	102502	hit=2
CTCAGTGATAAAGGA	15	7	3	2		forward	104812..104826	forward	105736..105750	23S rrn	rRNA	strand=+	104691	107500	hit=2
AACGATCTGGGCACTGTCTCGGAGAGAGGCT	31	5			1	forward	105758..105788	forward	106682..106712	23S rrn	rRNA	strand=+	104691	107500	hit=2
GTAGTATGTTCCAAGGGTTGGGCTGT	26	1	4		1	forward	106313..106338	forward	107237..107262	23S rrn	rRNA	strand=+	104691	107500	hit=2
GTGGACGAAGCGGA	14	5	4		1	forward	105020..105033	forward	105944..105957	23S rrn	rRNA	strand=+	104691	107500	hit=2
TGGAGGTAGA	10	8	2		2	forward	100458..100467	forward	101387..101396	16S rrn	rRNA	strand=+	101012	102502	hit=2
GTCCGAGAGGATGATCAGCCACAC	24	3	3	1		forward	100346..100369	forward	101275..101298	16S rrn	rRNA	strand=+	101012	102502	hit=2
AAAATAACTGGGGTCAAGGTCGG	23	5		1		forward	104710..104732	forward	105634..105656	23S rrn	rRNA	strand=+	104691	107500	hit=2
CGCTGTGCGTATCGACCCGTGCA	23	6	1	1		forward	100861..100883	forward	101790..101812	16S rrn	rRNA	strand=+	101012	102502	hit=2
ACGATACTGTAGGG	14	7	3	1	1	forward	107098..107111	forward	108022..108035	5S rrn	rRNA	strand=+	107949	108069	hit=2
ACACGTGCTACAATGGCCGGGACAAAGG	28	5	5	1	1	forward	101257..101284	forward	102186..102213	16S rrn	rRNA	strand=+	101012	102502	hit=2
TTCATAGGGCAATTGTCACTG	21	4	4	1		forward	104419..104439	forward	105343..105363	23S rrn	rRNA	strand=+	104691	107500	hit=2
AACCTTTTGAACTGCTGCTGAAT	23	5	3	1		forward	103890..103912	forward	104814..104836	23S rrn	rRNA	strand=+	104691	107500	hit=2
GTCGTAACAA	10	7	5			forward	101525..101534	forward	102454..102463	16S rrn	rRNA	strand=+	101012	102502	hit=2
ACGGTATCTGGGGAATAAGCATCGGCT	27	3	2		1	forward	100512..100538	forward	101441..101467	16S rrn	rRNA	strand=+	101012	102502	hit=2
ACCGCCCGTCACACTATGGGAGCTGGCCATGC	32	5	5	1		forward	101429..101460	forward	102358..102389	16S rrn	rRNA	strand=+	101012	102502	hit=2
AAGACCCTATGAAGCTTCACTGTT	24	1	4	1		forward	105840..105863	forward	106764..106787	23S rrn	rRNA	strand=+	104691	107500	hit=2
ATAGCTTACCAAGGCGATGATCAGTAGC	28	5	2		1	forward	100316..100343	forward	101245..101272	16S rrn	rRNA	strand=+	101012	102502	hit=2
AAGCTCGAACGACCTTCAACAAAAGGGT	28	3	3		1	forward	105372..105399	forward	106296..106323	23S rrn	rRNA	strand=+	104691	107500	hit=2
TGCAAGTCGGACG	13	8	4			forward	100139..100151	forward	101068..101080	16S rrn	rRNA	strand=+	101012	102502	hit=2
AGTAATCGCCGGTCAGCC	18	5	2		1	forward	101376..101393	forward	102305..102322	16S rrn	rRNA	strand=+	101012	102502	hit=2
TGGCCTCTATGGTAGAATCAGTCAGG	26	6	5			forward	103527..103552	forward	104451..104476	ig-RNA113	ig-RNA	starnd=+	103703	104503	hit=2
GCAGTGCTGTAGCTAACGCGTTAAGTATCC	30	3	4	1		forward	100881..100910	forward	101810..101839	16S rrn	rRNA	strand=+	101012	102502	hit=2
ATGGATTGTTAGTGTGGAC	19	5	3		1	forward	33564..33582	forward	34385..34403	psbC	mRNA:PS II	strand=+	33756	35141	hit=1
ATCTAGGGGTAAAGCACTGTTT	22	6	3		1	forward	104627..104648	forward	105551..105572	23S rrn	rRNA	strand=+	104691	107500	hit=2
TAACGATCTGGGCACTGTCTCGGAGA	26	9		1		forward	105757..105782	forward	106681..106706	23S rrn	rRNA	strand=+	104691	107500	hit=2
GCGGTGGAGCATG	13	8	1	1		forward	100970..100982	forward	101899..101911	16S rrn	rRNA	strand=+	101012	102502	hit=2
GAGAGTCCAGTAGCCGAAAGCATCA	25	8	3	1		forward	104104..104128	forward	105028..105052	23S rrn	rRNA	strand=+	104691	107500	hit=2
GGGGAGTTGAAAATAAGCGTAGATCCGGA	29	5	3		1	forward	103845..103873	forward	104769..104797	23S rrn	rRNA	strand=+	104691	107500	hit=2
CTGTTCCCTGGGATTGGCT	19	4	1	1		forward	105859..105877	forward	106783..106801	23S rrn	rRNA	strand=+	104691	107500	hit=2
AGAATTCTAAATTCATGACTTGTAGGGAGG	30	4	3		1	forward	53783..53812	forward	54923..54952	ig-RNA56	ig-RNA	starnd=+	54157	54957	hit=1
TTCCGGTGGAGCGGTGAAATGCGTAGAGAT	30	2	3		1	forward	100708..100737	forward	101637..101666	16S rrn	rRNA	strand=+	101012	102502	hit=2
AGAACGTCGTGAGACA	16	7	4	1	1	forward	106371..106386	forward	107295..107310	23S rrn	rRNA	strand=+	104691	107500	hit=2
GAGCTAGAATTCTAACCTTGTGTCAGGACC	30	1	4		1	forward	105966..105995	forward	106890..106919	23S rrn	rRNA	strand=+	104691	107500	hit=2
ACCTCGATGTCGG	13	11	2			forward	106281..106293	forward	107205..107217	23S rrn	rRNA	strand=+	104691	107500	hit=2
AAGTGTTCGGA	11	6	4	1		forward	41175..41185	forward	42038..42048	ig-RNA40	ig-RNA	starnd=+	41858	42583	hit=1
TGAACTAGCTGCTGCTTGTGAAGTATGG	28	6	3		1	forward	55176..55203	forward	56316..56343	rbcL	mRNA:Rubisco	strand=+	54958	56397	hit=1
TTTCATACGGCAGGA	15	8	2	1		forward	50980..50994	forward	52086..52100	trn-Met_1	tRNA	strand=+	52056	52128	hit=1
GGGGAACAACAGCTGGAAACGGCTGCTAATAC	32	5	3	1		forward	100210..100241	forward	101139..101170	16S rrn	rRNA	strand=+	101012	102502	hit=2
AGGGGCCTGATAGGC	15	10		2		forward	103550..103564	forward	104474..104488	ig-RNA113	ig-RNA	starnd=+	103703	104503	hit=2
TGAAAACGGGGTTGTGGGAGA	21	5	3	1		forward	104027..104047	forward	104951..104971	23S rrn	rRNA	strand=+	104691	107500	hit=2
AGGTAGCCGTACTGG	15	6	4	2		forward	101534..101548	forward	102463..102477	16S rrn	rRNA	strand=+	101012	102502	hit=2
ATATCCGGTGTGGGCG	16	8	3	1		forward	106396..106411	forward	107320..107335	23S rrn	rRNA	strand=+	104691	107500	hit=2
GCGAGACAACTCTCTCTAAG	20	4	2	1		forward	105450..105469	forward	106374..106393	23S rrn	rRNA	strand=+	104691	107500	hit=2
AATAAGATTTATGGCTACACAAACTGTTG	29	4	4	1		forward	73581..73609	forward	74475..74503	psbH	mRNA:PS II	strand=+	74485	74706	hit=1
ACGGGTCCTGAAC	13	10	2	1		forward	100474..100486	forward	101403..101415	16S rrn	rRNA	strand=+	101012	102502	hit=2
TGAAGTCGTAACAAGGTAGCCGTACTGGAA	30	5	4	1		forward	101521..101550	forward	102450..102479	16S rrn	rRNA	strand=+	101012	102502	hit=2
AAGGAATTGACGGGGG	16	4	3	1		forward	100945..100960	forward	101874..101889	16S rrn	rRNA	strand=+	101012	102502	hit=2
CAATGCCGCGTGGAGGTAGAAGGCCTAC	28	4	2	1		forward	100448..100475	forward	101377..101404	16S rrn	rRNA	strand=+	101012	102502	hit=2
CAACGGATAAAAGTTAC	17	6	2	1		forward	106208..106224	forward	107132..107148	23S rrn	rRNA	strand=+	104691	107500	hit=2
GAGTTGTGGTTAGGGGT	17	4	3	1		forward	104540..104556	forward	105464..105480	23S rrn	rRNA	strand=+	104691	107500	hit=2
TAATGCATGACTACTTAACAGGGGGA	26	2	6		1	forward	54611..54636	forward	55751..55776	rbcL	mRNA:Rubisco	strand=+	54958	56397	hit=1
CTGTTCCCTGGGATTGGCTTTGGGC	25	4	1	1		forward	105859..105883	forward	106783..106807	23S rrn	rRNA	strand=+	104691	107500	hit=2
CAAGCGTTATCCGGAATGATTG	22	5	1	1		forward	100575..100596	forward	101504..101525	16S rrn	rRNA	strand=+	101012	102502	hit=2
AACCGACTGATGTTGAAAAAT	21	4	1		1	forward	104511..104531	forward	105435..105455	23S rrn	rRNA	strand=+	104691	107500	hit=2
GCTCTTGCGCCGAAGATGAACGGGGCTAAGCG	32	7	1		1	forward	104908..104939	forward	105832..105863	23S rrn	rRNA	strand=+	104691	107500	hit=2
GAAAGCCTGACGGAGCAATG	20	2	5	1		forward	100433..100452	forward	101362..101381	16S rrn	rRNA	strand=+	101012	102502	hit=2
ATAGGTTAACCTTTTGAACTGCTGCTGAATCC	32	3	3	1		forward	103883..103914	forward	104807..104838	23S rrn	rRNA	strand=+	104691	107500	hit=2
TAGTGACTGGAGTGAAGTCGTAACAAGGTAG	31	5	3	1		forward	101509..101539	forward	102438..102468	16S rrn	rRNA	strand=+	101012	102502	hit=2
GTGGACGATTTGGAAGATATAATTGGA	27	3	5		1	forward	33577..33603	forward	34398..34424	psbC	mRNA:PS II	strand=+	33756	35141	hit=1
TTGACTGGACATCTAGGGGTAAAGCACTG	29	3	2	1		forward	104617..104645	forward	105541..105569	23S rrn	rRNA	strand=+	104691	107500	hit=2
GGATGATCAGCCACACTGGGACTGA	25	3	2	1		forward	100354..100378	forward	101283..101307	16S rrn	rRNA	strand=+	101012	102502	hit=2
GATGAACGGGGCTAAGCGATCTGCCGAA	28	6	5			forward	104922..104949	forward	105846..105873	23S rrn	rRNA	strand=+	104691	107500	hit=2
AACCTTGTGTCAGGACCTACGGGCCAAG	28	4	2		1	forward	105979..106006	forward	106903..106930	23S rrn	rRNA	strand=+	104691	107500	hit=2
GTGGTGATCAGTTGGACT	18	4	5	1		forward	65031..65048	forward	66089..66106	Cytochrome	mRNA	strand=+	65998	66111	hit=1
GGAACGCGGACA	12	6	5	2		forward	101064..101075	forward	101993..102004	16S rrn	rRNA	strand=+	101012	102502	hit=2
CTGAATATGAAACCAAGG	18	5	5	2		forward	53897..53914	forward	55037..55054	rbcL	mRNA:Rubisco	strand=+	54958	56397	hit=1
CATGCTTAACACATGCAAGTCGGACGGGAA	30	3	2		1	forward	100126..100155	forward	101055..101084	16S rrn	rRNA	strand=+	101012	102502	hit=2
GCAAGAATGAAACTCAAAGGAATT	24	2	5	1		forward	100929..100952	forward	101858..101881	16S rrn	rRNA	strand=+	101012	102502	hit=2
ATGCGTTGAGGCGCAGCAGTTGACTGGACA	30	4	2	1		forward	104598..104627	forward	105522..105551	23S rrn	rRNA	strand=+	104691	107500	hit=2
AAGCCTGACGGAGCAATGC	19	6	4	1		forward	100435..100453	forward	101364..101382	16S rrn	rRNA	strand=+	101012	102502	hit=2
TGAATATGAAACCAAGGATA	20	7	4	1		forward	53898..53917	forward	55038..55057	rbcL	mRNA:Rubisco	strand=+	54958	56397	hit=1
CAAGGTAGCCGTACTGGAAG	20	6	1	1		forward	101532..101551	forward	102461..102480	16S rrn	rRNA	strand=+	101012	102502	hit=2
TGTCAGGACCTACGGGCCAAGGGACAG	27	4	2		1	forward	105986..106012	forward	106910..106936	23S rrn	rRNA	strand=+	104691	107500	hit=2
TCGGGGGATCGAATTGATTATAGA	24	4	2	1		forward	66917..66940	forward	67986..68009	rps18	mRNA:ribosomal protein S	strand=+	67917	68222	hit=1
GTGAGCTGGGTTCAGAACGTCGTG	24	3	4		1	forward	106358..106381	forward	107282..107305	23S rrn	rRNA	strand=+	104691	107500	hit=2
CGGAGCAATGAACTTATTTGAAGTGGC	27	2	4		1	forward	33090..33116	forward	33911..33937	psbC	mRNA:PS II	strand=+	33756	35141	hit=1
ATTCCCGAATAGGTTAACCTTTTGAACTGC	30	2	4	1		forward	103875..103904	forward	104799..104828	23S rrn	rRNA	strand=+	104691	107500	hit=2
GGTGACGATACTGTAGGGGAGGTCCTGCGGAA	32	7	2	1		forward	107094..107125	forward	108018..108049	5S rrn	rRNA	strand=+	107949	108069	hit=2
GTGAGATACCACTCTGGAAGA	21	4	3	1		forward	105947..105967	forward	106871..106891	23S rrn	rRNA	strand=+	104691	107500	hit=2
GAAAAGCTCGAACGACC	17	6	3	1		forward	105369..105385	forward	106293..106309	23S rrn	rRNA	strand=+	104691	107500	hit=2
GATAACTGCTGAAAGC	16	9	2	1	1	forward	106522..106537	forward	107446..107461	23S rrn	rRNA	strand=+	104691	107500	hit=2
AAACTCAAAGGAATTGACGGGGGC	24	4	1		1	forward	100938..100961	forward	101867..101890	16S rrn	rRNA	strand=+	101012	102502	hit=2
AGGCGGTGGAAACTACCAAGCTTGAGTACGG	31	4	2	1		forward	100661..100691	forward	101590..101620	16S rrn	rRNA	strand=+	101012	102502	hit=2
TGCGGAGCGGATAACTG	17	6	2		1	forward	106513..106529	forward	107437..107453	23S rrn	rRNA	strand=+	104691	107500	hit=2
CTTAACACATGCAAGTCGGACGGGAAGTGG	30	4	1		1	forward	100130..100159	forward	101059..101088	16S rrn	rRNA	strand=+	101012	102502	hit=2
CTAGAATTCTAAC	13	3	9		1	forward	105969..105981	forward	106893..106905	23S rrn	rRNA	strand=+	104691	107500	hit=2
GACGGGTGAGTAACGCGTAAGAACCT	26	3	5	1		forward	100174..100199	forward	101103..101128	16S rrn	rRNA	strand=+	101012	102502	hit=2
GTTGAAGGGAATTCTATGAAGAG	23	3	6		1	forward	75540..75562	forward	76448..76470	ig-RNA84	ig-RNA	starnd=+	76293	76480	hit=1
TCCTAATTTATGTCGAGTAG	20	5	4	1		forward	53739..53758	forward	54879..54898	ig-RNA56	ig-RNA	starnd=+	54157	54957	hit=1
AGTGAAATAGAACATGAAACCG	22	4	5	1		forward	104274..104295	forward	105198..105219	23S rrn	rRNA	strand=+	104691	107500	hit=2
TAGGAGGATCGCTATGACTATAG	23	6	4	1		forward	31877..31899	forward	32698..32720	psbD	mRNA:PS II	strand=+	32711	33772	hit=1
GGTTAACCTTTTGAACTGCTGCT	23	2	3		1	forward	103886..103908	forward	104810..104832	23S rrn	rRNA	strand=+	104691	107500	hit=2
CGCTCAGTGATAAAGGAGGTAGGGGTGCAG	30	2	5	1		forward	104810..104839	forward	105734..105763	23S rrn	rRNA	strand=+	104691	107500	hit=2
CCGGAGGAAGGTGAGGATGAC	21	4	3	1		forward	101202..101222	forward	102131..102151	16S rrn	rRNA	strand=+	101012	102502	hit=2
ACTAGATATGACCTCAAAATA	21	6	1		1	forward	104695..104715	forward	105619..105639	23S rrn	rRNA	strand=+	104691	107500	hit=2
CACTCTGGAAGAGC	14	6	5	1		forward	105956..105969	forward	106880..106893	23S rrn	rRNA	strand=+	104691	107500	hit=2
GGACAACTGTGTGGACCGATGGGC	24	3	3		1	forward	54014..54037	forward	55154..55177	rbcL	mRNA:Rubisco	strand=+	54958	56397	hit=1
CATGATCAATGGTGTCTAATAAGTT	25	8	3		2	forward	51038..51062	forward	52144..52168	ig-RNA54	ig-RNA	starnd=+	52129	52264	hit=1
CTACGGGTCCTGAACTTCTTT	21	6	4		1	forward	100472..100492	forward	101401..101421	16S rrn	rRNA	strand=+	101012	102502	hit=2
TGCGGAAAAATAGCTCGACGCCAGGATGATG	31	6	2		1	forward	107119..107149	forward	108043..108073	5S rrn	rRNA	strand=+	107949	108069	hit=2
GAGGGTGAGTCAGGGCCTAAGATCAGG	27	4	2		1	forward	105122..105148	forward	106046..106072	23S rrn	rRNA	strand=+	104691	107500	hit=2
GTCGGCCAGTGAG	13	7	2	1		forward	104728..104740	forward	105652..105664	23S rrn	rRNA	strand=+	104691	107500	hit=2
TATCCGGAATGATTGGG	17	4	1	1		forward	100582..100598	forward	101511..101527	16S rrn	rRNA	strand=+	101012	102502	hit=2
GAATGTCGGCTT	12	6	4		1	forward	105039..105050	forward	105963..105974	23S rrn	rRNA	strand=+	104691	107500	hit=2
CGGGCCAAGGGACAGTCTCAGGTAGACAG	29	2	3	1		forward	105998..106026	forward	106922..106950	23S rrn	rRNA	strand=+	104691	107500	hit=2
GCCGAAGGCAGGGCTAGTGACTGGAGTGAAG	31	6	2		1	forward	101495..101525	forward	102424..102454	16S rrn	rRNA	strand=+	101012	102502	hit=2
AAGCTTCATCGTCGAGAGGGAAACAGCC	28	1	4	1		forward	104753..104780	forward	105677..105704	23S rrn	rRNA	strand=+	104691	107500	hit=2
ATTCTAAATTCATGACTTGTAGGGAG	26	3	4	1		forward	53786..53811	forward	54926..54951	ig-RNA56	ig-RNA	starnd=+	54157	54957	hit=1
GCGGAAAAATAG	12	7	2		1	forward	107120..107131	forward	108044..108055	5S rrn	rRNA	strand=+	107949	108069	hit=2
AACCGGCCCAAAAGG	15	7	3		2	forward	107468..107482	forward	108377..108391	ig-RNA118	ig-RNA	starnd=+	108376	109012	hit=2
GAGTAACGCGTAAGAACCTGCCCTTGG	27	2	4		1	forward	100181..100207	forward	101110..101136	16S rrn	rRNA	strand=+	101012	102502	hit=2
GTAGAGCGGTCGGCTGTTAACTGAT	25	4	3		1	forward	128637..128661	forward	129582..129606	trn-Asn_1	tRNA	strand=+	129565	129636	hit=2
AAAGGCGTAACGATCTGGGCACTG	24	3	3	1		forward	105750..105773	forward	106674..106697	23S rrn	rRNA	strand=+	104691	107500	hit=2
CGAAAGCACTCTGC	14	7	4	1		forward	100756..100769	forward	101685..101698	16S rrn	rRNA	strand=+	101012	102502	hit=2
CTAATACCCCGTAGGCTGAGGAGCAAAAG	29	3	5	1		forward	100235..100263	forward	101164..101192	16S rrn	rRNA	strand=+	101012	102502	hit=2
TTATAAATCACAGGCTGAAAC	21	4	3		1	forward	54492..54512	forward	55632..55652	rbcL	mRNA:Rubisco	strand=+	54958	56397	hit=1
GAGTGAAATAGAACATGAAACCGTAAGCT	29	4	3		1	forward	104273..104301	forward	105197..105225	23S rrn	rRNA	strand=+	104691	107500	hit=2
CGAAGATGAACGGGG	15	7	3		1	forward	104918..104932	forward	105842..105856	23S rrn	rRNA	strand=+	104691	107500	hit=2
ATAACGGTCCTAAGG	15	7	3	1		forward	105697..105711	forward	106621..106635	23S rrn	rRNA	strand=+	104691	107500	hit=2
TGGTGGACTTGATTTTACCAAAGATG	26	2	5	1		forward	54399..54424	forward	55539..55564	rbcL	mRNA:Rubisco	strand=+	54958	56397	hit=1
GGAGCGGATAACTGCTGA	18	4	1		1	forward	106516..106533	forward	107440..107457	23S rrn	rRNA	strand=+	104691	107500	hit=2
TGAAGTCGTAACAAGGTAGCCGTACTGGAAGG	32	5	1		1	forward	101521..101552	forward	102450..102481	16S rrn	rRNA	strand=+	101012	102502	hit=2
TTGTTGGTCCCGAGG	15	5	2	1		forward	105198..105212	forward	106122..106136	23S rrn	rRNA	strand=+	104691	107500	hit=2
ACATTGGAACTGTTATGTAGACTT	24	4	3	1		forward	44031..44054	forward	44856..44879	trn-Ser_3	tRNA	strand=+	44827	44913	hit=1
ATCTAGGGGTAAAGCACT	18	5	1	1		forward	104627..104644	forward	105551..105568	23S rrn	rRNA	strand=+	104691	107500	hit=2
TGGAAGAGCTAGAATTCTAACCTTGTGT	28	3	2		1	forward	105961..105988	forward	106885..106912	23S rrn	rRNA	strand=+	104691	107500	hit=2
TTATGCTCTGACCCGAGTA	19	4	2	1		forward	104134..104152	forward	105058..105076	23S rrn	rRNA	strand=+	104691	107500	hit=2
TATGCTCTGACCCGAGTA	18	5	2	1		forward	104135..104152	forward	105059..105076	23S rrn	rRNA	strand=+	104691	107500	hit=2
GATCACCTCCTT	12	8	3		1	forward	101561..101572	forward	102490..102501	16S rrn	rRNA	strand=+	101012	102502	hit=2
GTGTGGACGATTTGGAAG	18	3	4		1	forward	33575..33592	forward	34396..34413	psbC	mRNA:PS II	strand=+	33756	35141	hit=1
AGTAGGTAAACTTGAAGGAGACAGGGAGT	29	3	2	1		forward	54810..54838	forward	55950..55978	rbcL	mRNA:Rubisco	strand=+	54958	56397	hit=1
AGCTAGAATTCTAACCTTGTGT	22	7	1		1	forward	105967..105988	forward	106891..106912	23S rrn	rRNA	strand=+	104691	107500	hit=2
GCAGGGCTAGTGACTGGAGTGAAGTCGTAACA	32	3	3	1		forward	101502..101533	forward	102431..102462	16S rrn	rRNA	strand=+	101012	102502	hit=2
CGGTGACGATACTGTAGGGGAGGTCC	26	5			1	forward	107093..107118	forward	108017..108042	5S rrn	rRNA	strand=+	107949	108069	hit=2
CGAGAGGATGATCAG	15	4	4		1	forward	100349..100363	forward	101278..101292	16S rrn	rRNA	strand=+	101012	102502	hit=2
AAGGGCCGTCGCTCAACGGATAAAAGTTACT	31	4	2	1		forward	106195..106225	forward	107119..107149	23S rrn	rRNA	strand=+	104691	107500	hit=2
TACCCGAAACCGACACAGG	19	7	1		1	forward	105405..105423	forward	106329..106347	23S rrn	rRNA	strand=+	104691	107500	hit=2
GTGAGATCCAATGTAGA	17	5	3	1		forward	102012..102028	forward	103016..103032	ig-RNA111	ig-RNA	starnd=+	102838	103566	hit=2
AGCTGTGGGATG	12	7	3	1	1	forward	104949..104960	forward	105873..105884	23S rrn	rRNA	strand=+	104691	107500	hit=2
TGCGTAATAGCTCACTGATCGAGCGCT	27	1	4		1	forward	104884..104910	forward	105808..105834	23S rrn	rRNA	strand=+	104691	107500	hit=2
CGGCTTGAGTAACGCAAACATTGGTGAGA	29	2	3	1		forward	105045..105073	forward	105969..105997	23S rrn	rRNA	strand=+	104691	107500	hit=2
GAGGGACGGAGGAGGCTA	18	4	1	1		forward	105209..105226	forward	106133..106150	23S rrn	rRNA	strand=+	104691	107500	hit=2
CACCTGGACAGAAAGACCCTATGAAG	26	4	2		1	forward	105828..105853	forward	106752..106777	23S rrn	rRNA	strand=+	104691	107500	hit=2
GTAACGATCTGG	12	7	4			forward	105756..105767	forward	106680..106691	23S rrn	rRNA	strand=+	104691	107500	hit=2
TGCAAGAATTCTAAAT	16	3	6		1	forward	53779..53794	forward	54919..54934	ig-RNA56	ig-RNA	starnd=+	54157	54957	hit=1
AGGTAGGGGTGCAGAGACAGCCA	23	3	4		1	forward	104826..104848	forward	105750..105772	23S rrn	rRNA	strand=+	104691	107500	hit=2
ATAGGTGTCAAGTGGAAGTG	20	4	1		1	forward	106710..106729	forward	107634..107653	4.5S rrn	rRNA	strand=+	107599	107701	hit=2
TTGTCACTGCTTATGGACCCGA	22	3	3	1		forward	104431..104452	forward	105355..105376	23S rrn	rRNA	strand=+	104691	107500	hit=2
GCTCACATCGACGGGAAGGTTTG	23	5	2		1	forward	106256..106278	forward	107180..107202	23S rrn	rRNA	strand=+	104691	107500	hit=2
TAATTTATGTCGAGTAGA	18	4	6	1		forward	53742..53759	forward	54882..54899	ig-RNA56	ig-RNA	starnd=+	54157	54957	hit=1
GCTGCGCCAAGGAAAAGAATATAAGAAG	28	5	3		1	forward	102678..102705	forward	103602..103629	ig-RNA112	ig-RNA	starnd=+	103602	103664	hit=2
CAATTGTCACTGCTTATGGACCCGAAC	27	3	2	1		forward	104428..104454	forward	105352..105378	23S rrn	rRNA	strand=+	104691	107500	hit=2
CGTCGAGCAGGGACGAAAGTCGGCCTTAGTGA	32	4	2		1	forward	106145..106176	forward	107069..107100	23S rrn	rRNA	strand=+	104691	107500	hit=2
CGATGATTATGTTGAAAAAG	20	5	4		1	forward	54867..54886	forward	56007..56026	rbcL	mRNA:Rubisco	strand=+	54958	56397	hit=1
AGCACTCTGCTGGGCCGACACTGACACT	28	6	1		1	forward	100760..100787	forward	101689..101716	16S rrn	rRNA	strand=+	101012	102502	hit=2
CTTGTGTCAGGACCTACGGGCCAAGGGACAG	31	3	3	1		forward	105982..106012	forward	106906..106936	23S rrn	rRNA	strand=+	104691	107500	hit=2
CACCTCGATGTCGGCTCTTCGC	22	5			1	forward	106280..106301	forward	107204..107225	23S rrn	rRNA	strand=+	104691	107500	hit=2
GCACCCAGAGACGAGGAAGGG	21	3	3		1	forward	103801..103821	forward	104725..104745	23S rrn	rRNA	strand=+	104691	107500	hit=2
AGAGAGGCTCGGTGAAATA	19	6		1		forward	105780..105798	forward	106704..106722	23S rrn	rRNA	strand=+	104691	107500	hit=2
CGAAGCTGTGGG	12	8	2	2		forward	104946..104957	forward	105870..105881	23S rrn	rRNA	strand=+	104691	107500	hit=2
TAAGGAACTCGGCAAAATAGCCCCGT	26	3	3		1	forward	105466..105491	forward	106390..106415	23S rrn	rRNA	strand=+	104691	107500	hit=2
AAAGAACGAAGTAACTAGAAAGAT	24	3	4		1	forward	8859..8882	forward	9113..9136	ig-RNA12	ig-RNA	starnd=+	8669	9382	hit=1
AGGTCGGAACAAGTTGA	17	8	2		2	forward	101650..101666	forward	102654..102670	ig-RNA110	ig-RNA	starnd=+	102503	102800	hit=2
GCGGTGAAATGCGTAGAGATCGGAAAGAACAC	32	1	5		1	forward	100718..100749	forward	101647..101678	16S rrn	rRNA	strand=+	101012	102502	hit=2
GTATCTGGGGAATAAGC	17	3	2	1		forward	100515..100531	forward	101444..101460	16S rrn	rRNA	strand=+	101012	102502	hit=2
CGAAATTCCTTGTCGGGTAAGTT	23	3	5	1		forward	105715..105737	forward	106639..106661	23S rrn	rRNA	strand=+	104691	107500	hit=2
GTAGCGAAATTCCTTGTCGGGTAAGTTC	28	3	3	1		forward	105711..105738	forward	106635..106662	23S rrn	rRNA	strand=+	104691	107500	hit=2
TGGATTAACG	10	9	3			forward	96561..96570	forward	97474..97483	rps7_2	mRNA:ribosomal protein S	strand=-	97478	97945	hit=2
CAGAGAAGAAGCAATGACGGTATCTGGGG	29	4	2	1		forward	100496..100524	forward	101425..101453	16S rrn	rRNA	strand=+	101012	102502	hit=2
TGGGCACTGTCTCGGAGAGAGGCTCGGTG	29	5		1		forward	105765..105793	forward	106689..106717	23S rrn	rRNA	strand=+	104691	107500	hit=2
CAGTGGTTAGAGTATT	16	8	2	1	1	forward	50962..50977	forward	52068..52083	trn-Met_1	tRNA	strand=+	52056	52128	hit=1
TGCGGACTACCTGCACCTGGACAG	24	6	2	1		forward	105815..105838	forward	106739..106762	23S rrn	rRNA	strand=+	104691	107500	hit=2
TGAAGAATGAGCCG	14	4	4		1	forward	104345..104358	forward	105269..105282	23S rrn	rRNA	strand=+	104691	107500	hit=2
TGCTGAATCTTCTACTGGTACATGGACAAC	30	1	6		1	forward	53991..54020	forward	55131..55160	rbcL	mRNA:Rubisco	strand=+	54958	56397	hit=1
ATGGAACTTTAGCTTTAGCTGG	22	3	5		1	forward	32951..32972	forward	33772..33793	psbD	mRNA:PS II	strand=+	32711	33772	hit=2
ATGGAACTTTAGCTTTAGCTGG	22	3	5		1	forward	32951..32972	forward	33772..33793	psbC	mRNA:PS II	strand=+	33756	35141	hit=2
AAATAGACATGTCTGTGAAGATGCGGACT	29	3	2		1	forward	105794..105822	forward	106718..106746	23S rrn	rRNA	strand=+	104691	107500	hit=2
GTACCCGAAACCGACACAGGT	21	3	3		1	forward	105404..105424	forward	106328..106348	23S rrn	rRNA	strand=+	104691	107500	hit=2
CGCAGCAGTTGACTGGACATCT	22	4	4		1	forward	104609..104630	forward	105533..105554	23S rrn	rRNA	strand=+	104691	107500	hit=2
ATAAGCATCGGCTAACTCTGTGCCAGCAGC	30	3	3	1		forward	100526..100555	forward	101455..101484	16S rrn	rRNA	strand=+	101012	102502	hit=2
CGTAGCGAAAGCGAGTCTTCATAGGGCAATTG	32	2	5	1		forward	104402..104433	forward	105326..105357	23S rrn	rRNA	strand=+	104691	107500	hit=2
AGGAAAAGAATATAAGA	17	5	6	1		forward	102687..102703	forward	103611..103627	ig-RNA112	ig-RNA	starnd=+	103602	103664	hit=2
TGTTTCGGTGCGGGCCGCGAGAGCGGTA	28	6	1		1	forward	104644..104671	forward	105568..105595	23S rrn	rRNA	strand=+	104691	107500	hit=2
AGCAGGGACGAAAGTCGGCCTTAGTGATC	29	6		1		forward	106150..106178	forward	107074..107102	23S rrn	rRNA	strand=+	104691	107500	hit=2
AGGTGTTGGGTTAAGTC	17	3	5		1	forward	101111..101127	forward	102040..102056	16S rrn	rRNA	strand=+	101012	102502	hit=2
ACATGCCGCGAATCCTCTTG	20	8	1	1		forward	101025..101044	forward	101954..101973	16S rrn	rRNA	strand=+	101012	102502	hit=2
ACTGAGACAAAGATGGGCTGTCAAGA	26	3	5		1	forward	102911..102936	forward	103834..103859	ig-RNA113	ig-RNA	starnd=+	103703	104503	hit=2
GTAACGATCTGGGCACTGTCTCGGAGAG	28	4	3	1		forward	105756..105783	forward	106680..106707	23S rrn	rRNA	strand=+	104691	107500	hit=2
CAAATGGAGTCCTGAACTAGCTGCTGC	27	6	3	1		forward	55164..55190	forward	56304..56330	rbcL	mRNA:Rubisco	strand=+	54958	56397	hit=1
GATCTGCCGAAGCTGTGGGATGTCAA	26	3	2	1		forward	104939..104964	forward	105863..105888	23S rrn	rRNA	strand=+	104691	107500	hit=2
ATGTATGGGGGCTGACGCCTGC	22	4	1	1		forward	105592..105613	forward	106516..106537	23S rrn	rRNA	strand=+	104691	107500	hit=2
TGCCTGCTTTGACCGAGATCTTTGGAGATGA	31	2	4	1		forward	54977..55007	forward	56117..56147	rbcL	mRNA:Rubisco	strand=+	54958	56397	hit=1
TGCATCGGTAGGGGAG	16	3	2		1	forward	104967..104982	forward	105891..105906	23S rrn	rRNA	strand=+	104691	107500	hit=2
GCGCGAGACAACTCTCTCTAAGGAACT	27	4	3	1		forward	105448..105474	forward	106372..106398	23S rrn	rRNA	strand=+	104691	107500	hit=2
ACGGGCCAAGGGACAGTC	18	4	1		1	forward	105997..106014	forward	106921..106938	23S rrn	rRNA	strand=+	104691	107500	hit=2
ATAGAACATGAAAC	14	5	5	1	1	forward	104280..104293	forward	105204..105217	23S rrn	rRNA	strand=+	104691	107500	hit=2
CCCGTAGGCTGAGGAG	16	4	1	1		forward	100242..100257	forward	101171..101186	16S rrn	rRNA	strand=+	101012	102502	hit=2
ATACCCCGTAGGCTGAGG	18	7	1	1		forward	100238..100255	forward	101167..101184	16S rrn	rRNA	strand=+	101012	102502	hit=2
GGAAGGAGAAG	11	7	3	1		forward	91781..91791	forward	92680..92690	ycf2	mRNA:Other	strand=+	86474	93358	hit=2
AAAGGGTACCTGTACC	16	7	2	1		forward	105393..105408	forward	106317..106332	23S rrn	rRNA	strand=+	104691	107500	hit=2
TCTTCACAGACCAAGAACTACGAG	24	4	7		1	forward	102198..102221	forward	103202..103225	ig-RNA111	ig-RNA	starnd=+	102838	103566	hit=2
AGCGGTGAAATGCGTAGAGATCGGAAAGAACA	32	5	2		1	forward	100717..100748	forward	101646..101677	16S rrn	rRNA	strand=+	101012	102502	hit=2
GGATGATCAGCCACACTGG	19	3	3		1	forward	100354..100372	forward	101283..101301	16S rrn	rRNA	strand=+	101012	102502	hit=2
AATGCATCGGTAGGGGAGCG	20	4	3		1	forward	104965..104984	forward	105889..105908	23S rrn	rRNA	strand=+	104691	107500	hit=2
CAGGGCTTGACA	12	7	3	2		forward	101016..101027	forward	101945..101956	16S rrn	rRNA	strand=+	101012	102502	hit=2
TAGGTTAACCTTTTGAACT	19	5	5		1	forward	103884..103902	forward	104808..104826	23S rrn	rRNA	strand=+	104691	107500	hit=2
CCGTAGGCTGAGGAGCAAAAGGAGGAA	27	3	3	1		forward	100243..100269	forward	101172..101198	16S rrn	rRNA	strand=+	101012	102502	hit=2
TGCCACTCGAACCCAGAGCTAGCTGGT	27	3	2		1	forward	104561..104587	forward	105485..105511	23S rrn	rRNA	strand=+	104691	107500	hit=2
GTAGGGGCAGAGGGAATTTCC	21	4	1	1		forward	100691..100711	forward	101620..101640	16S rrn	rRNA	strand=+	101012	102502	hit=2
AAGCGTTATCCGGAATGATTGGGCG	25	6	2	1		forward	100576..100600	forward	101505..101529	16S rrn	rRNA	strand=+	101012	102502	hit=2
GTCTGTAGGTGG	12	7	2		1	forward	100607..100618	forward	101536..101547	16S rrn	rRNA	strand=+	101012	102502	hit=2
GTAACAAGGTAGCCGTACTGGA	22	2	6		1	forward	101528..101549	forward	102457..102478	16S rrn	rRNA	strand=+	101012	102502	hit=2
TAGGCACCCAGAGACGAGGAAGGGCGT	27	4	2	1		forward	103798..103824	forward	104722..104748	23S rrn	rRNA	strand=+	104691	107500	hit=2
TGAATACTAGATATGACCTCAAAA	24	7	1	1		forward	104690..104713	forward	105614..105637	23S rrn	rRNA	strand=+	104691	107500	hit=2
TAACTTTATTGTAGAAATTTTCGGG	25	5	3		1	forward	60499..60523	forward	61617..61641	ig-RNA61	ig-RNA	starnd=+	61431	61656	hit=1
CGAGGGTGAGCTAACTCCAAAAACC	25	5	2	1		forward	101297..101321	forward	102226..102250	16S rrn	rRNA	strand=+	101012	102502	hit=2
TGCCTTCGGGAACGCGGACA	20	5	2		1	forward	101056..101075	forward	101985..102004	16S rrn	rRNA	strand=+	101012	102502	hit=2
GAACTGCTGCTGAATCCATGGGCAGGCAAGA	31	1	5		1	forward	103898..103928	forward	104822..104852	23S rrn	rRNA	strand=+	104691	107500	hit=2
TGGATACTAGGCGCTGTGCGTATCGA	26	4	2		1	forward	100850..100875	forward	101779..101804	16S rrn	rRNA	strand=+	101012	102502	hit=2
GAGGGAAGGGTGAAAAGAACCCCCATCG	28	4	1		1	forward	104243..104270	forward	105167..105194	23S rrn	rRNA	strand=+	104691	107500	hit=2
GGAAATTCTGTTTCGGATAGTTGAA	25	6	5		1	forward	125784..125808	forward	126735..126759	ycf1	mRNA:Other	strand=-	123884	129244	hit=1
CAAGAATTCTAAATTCATGACTTGTAGG	28	3	4	1		forward	53781..53808	forward	54921..54948	ig-RNA56	ig-RNA	starnd=+	54157	54957	hit=1
CGGGTACAGTAGTAGGTAAACTTGAAGGAGA	31	4	4		1	forward	54800..54830	forward	55940..55970	rbcL	mRNA:Rubisco	strand=+	54958	56397	hit=1
AATAAGCATCGGCTAACTCTGTGCCAG	27	4	2	1		forward	100525..100551	forward	101454..101480	16S rrn	rRNA	strand=+	101012	102502	hit=2
CTAATACCCCGTAGGCTGAGGAGCAAAAGGAG	32	8	2	1		forward	100235..100266	forward	101164..101195	16S rrn	rRNA	strand=+	101012	102502	hit=2
AGAGGATGATCAGCCACACTGGG	23	2	3		1	forward	100351..100373	forward	101280..101302	16S rrn	rRNA	strand=+	101012	102502	hit=2
AATAAGCATCGGCTAACTC	19	4	3	1		forward	100525..100543	forward	101454..101472	16S rrn	rRNA	strand=+	101012	102502	hit=2
CTGTGGGATGTCAAAATGCATCG	23	4	1	1		forward	104951..104973	forward	105875..105897	23S rrn	rRNA	strand=+	104691	107500	hit=2
CGGTAGGGGCAGA	13	6	3	1		forward	100689..100701	forward	101618..101630	16S rrn	rRNA	strand=+	101012	102502	hit=2
GAAAAATAGCTCGACGCCAGGATN	24	1	4		1	forward	107123..107146	forward	108047..108070	5S rrn	rRNA	strand=+	107949	108069	hit=2
TAGTATGTTCCAAGGGTTGG	20	4	2	1		forward	106314..106333	forward	107238..107257	23S rrn	rRNA	strand=+	104691	107500	hit=2
GTAACTTCGGGAGAAGGGGTGCCTCCTCA	29	4	1	1		forward	105490..105518	forward	106414..106442	23S rrn	rRNA	strand=+	104691	107500	hit=2
CGTGAGCTGGGT	12	4	6	2		forward	106357..106368	forward	107281..107292	23S rrn	rRNA	strand=+	104691	107500	hit=2
ATGCGGACTACCTGCACCTGG	21	4	1	1		forward	105814..105834	forward	106738..106758	23S rrn	rRNA	strand=+	104691	107500	hit=2
ACACTGACACTGAGAGACGAAAGCTAG	27	2	3		1	forward	100777..100803	forward	101706..101732	16S rrn	rRNA	strand=+	101012	102502	hit=2
TATGCTCTGACCCGAGTAGC	20	4	2		1	forward	104135..104154	forward	105059..105078	23S rrn	rRNA	strand=+	104691	107500	hit=2
ACCTTTTGAACTGCTGC	17	4	4		1	forward	103891..103907	forward	104815..104831	23S rrn	rRNA	strand=+	104691	107500	hit=2
GAGGAAAAGAAAGCAAAA	18	5	3		1	forward	103963..103980	forward	104887..104904	23S rrn	rRNA	strand=+	104691	107500	hit=2
TAAGCCGGAGGAAGGTGAGGATGACG	26	4	1		1	forward	101198..101223	forward	102127..102152	16S rrn	rRNA	strand=+	101012	102502	hit=2
TCGGGGAGTTGAAAATAAGCG	21	4	2		1	forward	103843..103863	forward	104767..104787	23S rrn	rRNA	strand=+	104691	107500	hit=2
GATGATCAGCCACACTGGGACTGAGACACGGC	32	4	1		1	forward	100355..100386	forward	101284..101315	16S rrn	rRNA	strand=+	101012	102502	hit=2
GCCGAAAGCATCACTAGCTTATGCTCTGA	29	5	1	1		forward	104116..104144	forward	105040..105068	23S rrn	rRNA	strand=+	104691	107500	hit=2
AACTAAGTGGAGGTCCGAACCG	22	6		1		forward	104494..104515	forward	105418..105439	23S rrn	rRNA	strand=+	104691	107500	hit=2
CTGTGGGATGTCAAAATGCATCGGTAGGGGAG	32	3	3		1	forward	104951..104982	forward	105875..105906	23S rrn	rRNA	strand=+	104691	107500	hit=2
GAGGGACGTGATCTTGCAGT	20	4	2		1	forward	55114..55133	forward	56254..56273	rbcL	mRNA:Rubisco	strand=+	54958	56397	hit=1
TAGGCACCCAGAGACGAGGAAGGGCGTAGT	30	4	2		1	forward	103798..103827	forward	104722..104751	23S rrn	rRNA	strand=+	104691	107500	hit=2
AAGGTTCGTCCACGGAGGG	19	3	5	1		forward	105108..105126	forward	106032..106050	23S rrn	rRNA	strand=+	104691	107500	hit=2
GCAGTGCTGTAGCTAACGCGT	21	3	2		1	forward	100881..100901	forward	101810..101830	16S rrn	rRNA	strand=+	101012	102502	hit=2
TGCGGAAAAATAG	13	6	3	1		forward	107119..107131	forward	108043..108055	5S rrn	rRNA	strand=+	107949	108069	hit=2
TATTTATAAATCACAGGCTGAAAC	24	4	5		1	forward	54489..54512	forward	55629..55652	rbcL	mRNA:Rubisco	strand=+	54958	56397	hit=1
AAGGCAGGGCTAGTGACTGGAGTGAAGTCGT	31	5	1	1		forward	101499..101529	forward	102428..102458	16S rrn	rRNA	strand=+	101012	102502	hit=2
TAGTACGAGAGGACCGGGAAGGAC	24	3	3	1		forward	106437..106460	forward	107361..107384	23S rrn	rRNA	strand=+	104691	107500	hit=2
GCAGTGGCTTGGTTAAGGGAAC	22	5			1	forward	104370..104391	forward	105294..105315	23S rrn	rRNA	strand=+	104691	107500	hit=2
AGCTTGGGTGAAACTAAGTGGAGGTCCGAACC	32	2	3	1		forward	104483..104514	forward	105407..105438	23S rrn	rRNA	strand=+	104691	107500	hit=2
AGACAACCTGGCGAACTGAAACATCTTA	28	4	1		1	forward	103928..103955	forward	104852..104879	23S rrn	rRNA	strand=+	104691	107500	hit=2
TACGGTAGGGG	11	8	1		1	forward	100687..100697	forward	101616..101626	16S rrn	rRNA	strand=+	101012	102502	hit=2
GGGGATATAGCTCAGTTGGTAGNGCTCCG	29	4	3		1	forward	102742..102770	forward	103665..103693	trn-Ala_3	tRNA	strand=+	103665	103702	hit=2
ATGGAGTCCTGAACTAGCTGCTGCTTG	27	3	5		1	forward	55167..55193	forward	56307..56333	rbcL	mRNA:Rubisco	strand=+	54958	56397	hit=1
GAACATGAAACCGTAAGCTCCCAAGCAGTGGG	32	2	4		1	forward	104283..104314	forward	105207..105238	23S rrn	rRNA	strand=+	104691	107500	hit=2
GATACTGTAGGG	12	3	5		1	forward	107100..107111	forward	108024..108035	5S rrn	rRNA	strand=+	107949	108069	hit=2
GGTGGACGAAGCGGAAGCGA	20	5	1		1	forward	105019..105038	forward	105943..105962	23S rrn	rRNA	strand=+	104691	107500	hit=2
CAGTCTCAGGTAGACAGTTTCTATGGGG	28	3	2		1	forward	106010..106037	forward	106934..106961	23S rrn	rRNA	strand=+	104691	107500	hit=2
GTGAGTAACGCGTAAGAACCTGCCCTTGGG	30	2	3	1		forward	100179..100208	forward	101108..101137	16S rrn	rRNA	strand=+	101012	102502	hit=2
GTCAGCTCGTGCCGTAAG	18	5	3		1	forward	101095..101112	forward	102024..102041	16S rrn	rRNA	strand=+	101012	102502	hit=2
GCAAGAATGAAACTCAAAGGAAT	23	4	2	1		forward	100929..100951	forward	101858..101880	16S rrn	rRNA	strand=+	101012	102502	hit=2
TGCAAAGGTTTCCTCGGGCCGGA	23	4	1		1	forward	106067..106089	forward	106991..107013	23S rrn	rRNA	strand=+	104691	107500	hit=2
GGTGAGATCCAATGTAGA	18	6	2	1		forward	102011..102028	forward	103015..103032	ig-RNA111	ig-RNA	starnd=+	102838	103566	hit=2
GCGTAGTAAGCGACGAAATGCTTCGG	26	2	4	1		forward	103821..103846	forward	104745..104770	23S rrn	rRNA	strand=+	104691	107500	hit=2
GATAAAAGTTACTCTAGGGATAACAGGCTG	30	1	4		1	forward	106213..106242	forward	107137..107166	23S rrn	rRNA	strand=+	104691	107500	hit=2
CCGGACGGAGATTGGCCCTCGAGTGCAAA	29	5	1	1		forward	106085..106113	forward	107009..107037	23S rrn	rRNA	strand=+	104691	107500	hit=2
CACCTGGACAGAAAGACCCTATGA	24	2	5	1		forward	105828..105851	forward	106752..106775	23S rrn	rRNA	strand=+	104691	107500	hit=2
AAGCACTCTGCTGGGCCGACACTGA	25	1	4	1		forward	100759..100783	forward	101688..101712	16S rrn	rRNA	strand=+	101012	102502	hit=2
GAAATGCGTTGAGGCGCAGCAGTTGACTGGA	31	4	2	1		forward	104595..104625	forward	105519..105549	23S rrn	rRNA	strand=+	104691	107500	hit=2
CAGTGATAAAGGAG	14	7	3	1		forward	104814..104827	forward	105738..105751	23S rrn	rRNA	strand=+	104691	107500	hit=2
GGGAAGAAGTGGACTCTAGAA	21	4	2	1		forward	27834..27854	forward	28160..28180	ycf6	mRNA:Other	strand=+	28089	28178	hit=1
TCGGTGAAATAGA	13	8	1	1		forward	105788..105800	forward	106712..106724	23S rrn	rRNA	strand=+	104691	107500	hit=2
TTCACTGTTCCCTGGGATTGGCTTTGGGCT	30	4	2	1		forward	105855..105884	forward	106779..106808	23S rrn	rRNA	strand=+	104691	107500	hit=2
TCAAAATGCATCGGTAGGGG	20	3	2	1		forward	104961..104980	forward	105885..105904	23S rrn	rRNA	strand=+	104691	107500	hit=2
TTGCGTCGTTGTGCCTGGGCTGTG	24	3	3		1	forward	101834..101857	forward	102838..102861	ig-RNA111	ig-RNA	starnd=+	102838	103566	hit=2
TGAAACTAAGTGGAGGTCCGAACCGACT	28	2	6		1	forward	104491..104518	forward	105415..105442	23S rrn	rRNA	strand=+	104691	107500	hit=2
TGGGCGTTAGAG	12	5	5		1	forward	106406..106417	forward	107330..107341	23S rrn	rRNA	strand=+	104691	107500	hit=2
AGGACCTACGGGCCAAGGGACAGTCTC	27	3	2	1		forward	105990..106016	forward	106914..106940	23S rrn	rRNA	strand=+	104691	107500	hit=2
AAAGGCGTAGTCGATGGACAACAGGTGA	28	4	1		1	forward	105152..105179	forward	106076..106103	23S rrn	rRNA	strand=+	104691	107500	hit=2
AAGCATCGGCTAACTCTGTGCCAGCA	26	4	1	1		forward	100528..100553	forward	101457..101482	16S rrn	rRNA	strand=+	101012	102502	hit=2
GCACCCTAGATGGCGAGAGTCCAGTAG	27	2	5	1		forward	104090..104116	forward	105014..105040	23S rrn	rRNA	strand=+	104691	107500	hit=2
GATGTCGGCTCT	12	5	3		1	forward	106286..106297	forward	107210..107221	23S rrn	rRNA	strand=+	104691	107500	hit=2
GGTAGGGGTGCAGAGACAG	19	4	3	1		forward	104827..104845	forward	105751..105769	23S rrn	rRNA	strand=+	104691	107500	hit=2
GCGGAAGCGAGAATGT	16	4	4		1	forward	105029..105044	forward	105953..105968	23S rrn	rRNA	strand=+	104691	107500	hit=2
AAACGAGGAAAGGCTTACG	19	5		1		forward	103770..103788	forward	104694..104712	23S rrn	rRNA	strand=+	104691	107500	hit=2
TGACGATACTGTAG	14	3	2		1	forward	107096..107109	forward	108020..108033	5S rrn	rRNA	strand=+	107949	108069	hit=2
TAAGTCTATTGGAATTGG	18	4	4		1	forward	151350..151367	forward	152357..152374	ig-RNA154	ig-RNA	starnd=+	152338	152505	hit=2
CGTAAGCTCCCAAGCAGTGGGAGGA	25	6	1	1		forward	104294..104318	forward	105218..105242	23S rrn	rRNA	strand=+	104691	107500	hit=2
TATCATTACGATAGGTGTCAAGTGGAAGTGCA	32	2	3	1		forward	106700..106731	forward	107624..107655	4.5S rrn	rRNA	strand=+	107599	107701	hit=2
CCGTAGGCTGAGGAGCAAAAGGAGGAATCC	30	3	2	1		forward	100243..100272	forward	101172..101201	16S rrn	rRNA	strand=+	101012	102502	hit=2
TTATCCGGAATGATTGGGCGTAAAGCGTCTGT	32	3	2		1	forward	100581..100612	forward	101510..101541	16S rrn	rRNA	strand=+	101012	102502	hit=2
CTTCGGGGAGTTGAAAATAAGCGTAGATCCG	31	4	5		1	forward	103841..103871	forward	104765..104795	23S rrn	rRNA	strand=+	104691	107500	hit=2
GAAACCGTAAGCTCCCAAGCAGTGG	25	3	2		1	forward	104289..104313	forward	105213..105237	23S rrn	rRNA	strand=+	104691	107500	hit=2
TCGCCACCTGGGGCTGTAGTATGTTCCAAGG	31	4	4		1	forward	106298..106328	forward	107222..107252	23S rrn	rRNA	strand=+	104691	107500	hit=2
CGATGGACAACAGGTGAA	18	2	5	1		forward	105163..105180	forward	106087..106104	23S rrn	rRNA	strand=+	104691	107500	hit=2
GAAAATAAGCGTAGATCCGG	20	4	2		1	forward	103853..103872	forward	104777..104796	23S rrn	rRNA	strand=+	104691	107500	hit=2
GGACATCTAGGGGTAAAGCACT	22	2	3		1	forward	104623..104644	forward	105547..105568	23S rrn	rRNA	strand=+	104691	107500	hit=2
GTAGCTAACGCGTTAAGTATCC	22	5	1	1		forward	100889..100910	forward	101818..101839	16S rrn	rRNA	strand=+	101012	102502	hit=2
AAGGAACTCGG	11	4	5	1		forward	105467..105477	forward	106391..106401	23S rrn	rRNA	strand=+	104691	107500	hit=2
GNAAAATAGCTCGACGCCAGGATG	24	2	3	1		forward	107123..107146	forward	108047..108070	5S rrn	rRNA	strand=+	107949	108069	hit=2
GGTGGTGCATGG	12	6	4	1		forward	101078..101089	forward	102007..102018	16S rrn	rRNA	strand=+	101012	102502	hit=2
GTGGAGCATGT	11	6	3		1	forward	100973..100983	forward	101902..101912	16S rrn	rRNA	strand=+	101012	102502	hit=2
AACGATCTGGGCACTGTCTCGGAGA	25	4	3		1	forward	105758..105782	forward	106682..106706	23S rrn	rRNA	strand=+	104691	107500	hit=2
AAGGGTGAAAAGAACCCCCATCGGGGAG	28	4	1	1		forward	104248..104275	forward	105172..105199	23S rrn	rRNA	strand=+	104691	107500	hit=2
CTCAACGGATAAAAGTTAC	19	4	1	1		forward	106206..106224	forward	107130..107148	23S rrn	rRNA	strand=+	104691	107500	hit=2
CGGGTACAGTAGTA	14	5	3	1		forward	54800..54813	forward	55940..55953	rbcL	mRNA:Rubisco	strand=+	54958	56397	hit=1
TGGCGGACGGGTGAGTAACGCGTAAGAA	28	4	1		1	forward	100169..100196	forward	101098..101125	16S rrn	rRNA	strand=+	101012	102502	hit=2
TGAAAGAGATAAATTGAACAAGTATGGACGT	31	2	6		1	forward	54288..54318	forward	55428..55458	rbcL	mRNA:Rubisco	strand=+	54958	56397	hit=1
TAATTTATGTCGAGTAG	17	4	4	1		forward	53742..53758	forward	54882..54898	ig-RNA56	ig-RNA	starnd=+	54157	54957	hit=1
GGGGATATAGCTCAGTTGGTAGAGCTCCN	29	7	2	1		forward	102742..102770	forward	103665..103693	trn-Ala_3	tRNA	strand=+	103665	103702	hit=2
GAACGCTGGCGGCATG	16	4	2	1		forward	100114..100129	forward	101043..101058	16S rrn	rRNA	strand=+	101012	102502	hit=2
TACCCCGTAGGCTGAGG	17	4	2	1		forward	100239..100255	forward	101168..101184	16S rrn	rRNA	strand=+	101012	102502	hit=2
GCAATGCCGCGTGGAGGTAGAAGGCCTACGGG	32	4	2	1		forward	100447..100478	forward	101376..101407	16S rrn	rRNA	strand=+	101012	102502	hit=2
GGGCCGTCGCTCAACGGATAAAAGTTACTCTA	32	5		1		forward	106197..106228	forward	107121..107152	23S rrn	rRNA	strand=+	104691	107500	hit=2
TGGAGTGAAGTCGTAACAAGGT	22	5	3		1	forward	101516..101537	forward	102445..102466	16S rrn	rRNA	strand=+	101012	102502	hit=2
AGTGAGATACCACTCTGGAAGAGCT	25	6	1	1		forward	105946..105970	forward	106870..106894	23S rrn	rRNA	strand=+	104691	107500	hit=2
TAAACCGTGAAAACGGGGTTGTGGGAGA	28	3	2		1	forward	104020..104047	forward	104944..104971	23S rrn	rRNA	strand=+	104691	107500	hit=2
GGAGCAATGCCGCGTGGAGGTAGAA	25	3	2		1	forward	100444..100468	forward	101373..101397	16S rrn	rRNA	strand=+	101012	102502	hit=2
AAAGATGATGAGAATGTGA	19	6	1		1	forward	54418..54436	forward	55558..55576	rbcL	mRNA:Rubisco	strand=+	54958	56397	hit=1
AGGCAGGGCTAGTGACTGGAGTGAAGTCGTA	31	6	2	1		forward	101500..101530	forward	102429..102459	16S rrn	rRNA	strand=+	101012	102502	hit=2
GACGGTATCTGGGGA	15	4	4		1	forward	100511..100525	forward	101440..101454	16S rrn	rRNA	strand=+	101012	102502	hit=2
AAATAGATAGACCTTTCTC	19	5	5		1	forward	92833..92851	forward	93732..93750	ig-RNA102	ig-RNA	starnd=+	93729	94275	hit=2
AAAGACCCTATGAAGCTTC	19	3	4	1		forward	105839..105857	forward	106763..106781	23S rrn	rRNA	strand=+	104691	107500	hit=2
GTTTCGGTGCGGGCCGC	17	7	2		1	forward	104645..104661	forward	105569..105585	23S rrn	rRNA	strand=+	104691	107500	hit=2
AACGGATAAAAG	12	7	3		1	forward	106209..106220	forward	107133..107144	23S rrn	rRNA	strand=+	104691	107500	hit=2
GTGAGAATCCAATGCCCCGA	20	5	1	1		forward	105068..105087	forward	105992..106011	23S rrn	rRNA	strand=+	104691	107500	hit=2
ACTGTGTGGACCGATGGGC	19	5	2	1		forward	54019..54037	forward	55159..55177	rbcL	mRNA:Rubisco	strand=+	54958	56397	hit=1
TGAAACCAAGGATACTGA	18	5	2		1	forward	53904..53921	forward	55044..55061	rbcL	mRNA:Rubisco	strand=+	54958	56397	hit=1
CTCACTGATCGAGCG	15	5	3	1		forward	104894..104908	forward	105818..105832	23S rrn	rRNA	strand=+	104691	107500	hit=2
TCCTCAGTAGCTCAGTGGTAGAGCGG	26	6		1		forward	128620..128645	forward	129565..129590	trn-Asn_1	tRNA	strand=+	129565	129636	hit=2
AATCGGAATTGATCGATCTCTTTC	24	6	3		1	forward	140281..140304	forward	141253..141276	ig-RNA148	ig-RNA	starnd=+	141172	141853	hit=2
CCGCGTGGAGGTAGAAGGCCTACGGGTCCTGA	32	4	1		1	forward	100453..100484	forward	101382..101413	16S rrn	rRNA	strand=+	101012	102502	hit=2
TGGCACTGGATGGACGT	17	3	3		1	forward	143640..143656	forward	144626..144642	ig-RNA151	ig-RNA	starnd=+	144374	144920	hit=2
GGCGCGAGACAACTCTCTCTAAGGAACTC	29	3	3	1		forward	105447..105475	forward	106371..106399	23S rrn	rRNA	strand=+	104691	107500	hit=2
TAACGATCTGGGCACTGTCTCGGAGAGAGGCT	32	2	5	1		forward	105757..105788	forward	106681..106712	23S rrn	rRNA	strand=+	104691	107500	hit=2
TCTGACCCGAGTAGCATGGG	20	3	2	1		forward	104140..104159	forward	105064..105083	23S rrn	rRNA	strand=+	104691	107500	hit=2
AGCGGTGAAATGCGTAGAGATCGGAA	26	5	3		1	forward	100717..100742	forward	101646..101671	16S rrn	rRNA	strand=+	101012	102502	hit=2
TGGGTGACCGATAGCGAAGTAGT	23	3	3	1		forward	104215..104237	forward	105139..105161	23S rrn	rRNA	strand=+	104691	107500	hit=2
TAGAACATGAAAC	13	3	6		1	forward	104281..104293	forward	105205..105217	23S rrn	rRNA	strand=+	104691	107500	hit=2
ACCTGGGTGATCTATCTATGACC	23	5	3	1		forward	104453..104475	forward	105377..105399	23S rrn	rRNA	strand=+	104691	107500	hit=2
TTTTGTCGAAATAGAGTGGAGT	22	4	3	1		forward	107566..107587	forward	108478..108499	ig-RNA118	ig-RNA	starnd=+	108376	109012	hit=2
TCAGTGAGATACCACTCTGGAAGAGCTAGAA	31	4	1	1		forward	105944..105974	forward	106868..106898	23S rrn	rRNA	strand=+	104691	107500	hit=2
AGTCGGACGGGAAGTGGTGTTTCCAGT	27	3	2		1	forward	100143..100169	forward	101072..101098	16S rrn	rRNA	strand=+	101012	102502	hit=2
CCCTAAATGACCGCTCAGTGATAAAGG	27	1	4	1		forward	104799..104825	forward	105723..105749	23S rrn	rRNA	strand=+	104691	107500	hit=2
TAGAGATCGGAAAGA	15	5	2		1	forward	100731..100745	forward	101660..101674	16S rrn	rRNA	strand=+	101012	102502	hit=2
AGAGAGGCTCGGTGAAATAGACAT	24	5		1		forward	105780..105803	forward	106704..106727	23S rrn	rRNA	strand=+	104691	107500	hit=2
CAAGGCTAAATACTCCTGGGT	21	1	4		1	forward	104199..104219	forward	105123..105143	23S rrn	rRNA	strand=+	104691	107500	hit=2
TTATGGACCCGAACCTGGGTGATCT	25	5	1	1		forward	104441..104465	forward	105365..105389	23S rrn	rRNA	strand=+	104691	107500	hit=2
GTTCAGAACGTCGTGA	16	4	2		1	forward	106367..106382	forward	107291..107306	23S rrn	rRNA	strand=+	104691	107500	hit=2
GGGTGACCGATAGCGAAGTAGTACCGTGAGGG	32	5	2		1	forward	104216..104247	forward	105140..105171	23S rrn	rRNA	strand=+	104691	107500	hit=2
TGTTCGCCCATTAAAGCGGTACGTGAGCTGG	31	3	2	1		forward	106336..106366	forward	107260..107290	23S rrn	rRNA	strand=+	104691	107500	hit=2
ACCTGGACAGAAAGACCCTA	20	4	1	1		forward	105829..105848	forward	106753..106772	23S rrn	rRNA	strand=+	104691	107500	hit=2
TGGAAACGGCTGCTAATA	18	5		1		forward	100223..100240	forward	101152..101169	16S rrn	rRNA	strand=+	101012	102502	hit=2
CTGCTGGGCCGACACTGA	18	7	1	1		forward	100766..100783	forward	101695..101712	16S rrn	rRNA	strand=+	101012	102502	hit=2
TAGCTGCTGAATCTTCTACTGGT	23	5	2	1		forward	53987..54009	forward	55127..55149	rbcL	mRNA:Rubisco	strand=+	54958	56397	hit=1
ATTGGCTTTGGG	12	8	1	1		forward	105871..105882	forward	106795..106806	23S rrn	rRNA	strand=+	104691	107500	hit=2
TTTCCGGTGGAGCGGTGAAATGCGTAG	27	4	5		1	forward	100707..100733	forward	101636..101662	16S rrn	rRNA	strand=+	101012	102502	hit=2
GAGGGAATTTCCGGTGGA	18	4	3		1	forward	100700..100717	forward	101629..101646	16S rrn	rRNA	strand=+	101012	102502	hit=2
ACATAGGTCTTCTAAACCTTTGGTATAGG	29	3	3		1	forward	9344..9372	forward	9613..9641	trn-Arg_2	tRNA	strand=+	9590	9661	hit=1
CTTGACATGCCGCGAATCCTCTTGA	25	6	2	1		forward	101021..101045	forward	101950..101974	16S rrn	rRNA	strand=+	101012	102502	hit=2
CGAAGCGGAAGCGAGAAT	18	5	3		1	forward	105025..105042	forward	105949..105966	23S rrn	rRNA	strand=+	104691	107500	hit=2
AAGGCTTACGGTGGATACC	19	7		1		forward	103779..103797	forward	104703..104721	23S rrn	rRNA	strand=+	104691	107500	hit=2
AATAAGCATCGGCTAACTCTGTGCCAGCAGC	31	2	3	1		forward	100525..100555	forward	101454..101484	16S rrn	rRNA	strand=+	101012	102502	hit=2
TGCCGCACCCTAGATGGCGAGAGTCCAGTAGC	32	4	1		1	forward	104086..104117	forward	105010..105041	23S rrn	rRNA	strand=+	104691	107500	hit=2
ATTCTAAATTCATGACTTGTAGGGAGGGAC	30	2	4	1		forward	53786..53815	forward	54926..54955	ig-RNA56	ig-RNA	starnd=+	54157	54957	hit=1
GGTAGAGCGGTCGGCTGTTAACTGAT	26	8			1	forward	128636..128661	forward	129581..129606	trn-Asn_1	tRNA	strand=+	129565	129636	hit=2
ACGATAGGTGTCAAGTGGAAGTG	23	5	2	1		forward	106707..106729	forward	107631..107653	4.5S rrn	rRNA	strand=+	107599	107701	hit=2
AAGGTAACGGAGGCGTGCAAAG	22	4	1	1		forward	106052..106073	forward	106976..106997	23S rrn	rRNA	strand=+	104691	107500	hit=2
GCATCACTAGCTTATGCTCTGACCCGAGTA	30	2	3	1		forward	104123..104152	forward	105047..105076	23S rrn	rRNA	strand=+	104691	107500	hit=2
ACGGTAGGGGCAGA	14	9	2			forward	100688..100701	forward	101617..101630	16S rrn	rRNA	strand=+	101012	102502	hit=2
ACCTTTTGAACTGCTGCT	18	4	4		1	forward	103891..103908	forward	104815..104832	23S rrn	rRNA	strand=+	104691	107500	hit=2
TGGAACCCTGAACAGACTGCCGGTG	25	2	3		1	forward	101172..101196	forward	102101..102125	16S rrn	rRNA	strand=+	101012	102502	hit=2
AATGATTGGGCG	12	5	4		1	forward	100589..100600	forward	101518..101529	16S rrn	rRNA	strand=+	101012	102502	hit=2
GAAGATGCGGACTACCTGCACCTGGACA	28	4	3	1		forward	105810..105837	forward	106734..106761	23S rrn	rRNA	strand=+	104691	107500	hit=2
AACTCGCCTGCATGAAGC	18	6	3	1		forward	101348..101365	forward	102277..102294	16S rrn	rRNA	strand=+	101012	102502	hit=2
GAGCGCAACCCTCG	14	5	4		1	forward	101135..101148	forward	102064..102077	16S rrn	rRNA	strand=+	101012	102502	hit=2
AGCATGGGGCACGTGGAATC	20	5		1		forward	104152..104171	forward	105076..105095	23S rrn	rRNA	strand=+	104691	107500	hit=2
CCGAGATCTTTGGAGATGA	19	3	2	1		forward	54989..55007	forward	56129..56147	rbcL	mRNA:Rubisco	strand=+	54958	56397	hit=1
TGTTTCGGTGCGGGCCGCGAGAGCGGTACCAA	32	1	4		1	forward	104644..104675	forward	105568..105599	23S rrn	rRNA	strand=+	104691	107500	hit=2
CTAGATATGACCTCAAAATAAC	22	7	1		1	forward	104696..104717	forward	105620..105641	23S rrn	rRNA	strand=+	104691	107500	hit=2
AGCCGGAGGAAGGTGAGGATGAC	23	4	3	1		forward	101200..101222	forward	102129..102151	16S rrn	rRNA	strand=+	101012	102502	hit=2
TACGTTCGCAAGAATGAAACTCAAAGGA	28	3	2	1		forward	100922..100949	forward	101851..101878	16S rrn	rRNA	strand=+	101012	102502	hit=2
GGTGATCTATCTATGACCAGGATGAAG	27	4	2	1		forward	104458..104484	forward	105382..105408	23S rrn	rRNA	strand=+	104691	107500	hit=2
AGTTGACTGGACATCTA	17	3	3		1	forward	104615..104631	forward	105539..105555	23S rrn	rRNA	strand=+	104691	107500	hit=2
AAAGTCGGCCTTAGTGATC	19	3	4	1		forward	106160..106178	forward	107084..107102	23S rrn	rRNA	strand=+	104691	107500	hit=2
ATTCATGGACGTTGATAAGATC	22	8	1	1		forward	103693..103714	forward	104617..104638	ig-RNA114	ig-RNA	starnd=+	104539	104690	hit=2
ATACTAGGCGCTGTGCGTATC	21	6	1	1		forward	100853..100873	forward	101782..101802	16S rrn	rRNA	strand=+	101012	102502	hit=2
AGAAAGACCCTATGAAGCTTCAC	23	6	2	1		forward	105837..105859	forward	106761..106783	23S rrn	rRNA	strand=+	104691	107500	hit=2
GACAGTCTCAGGTAGA	16	4	2	1		forward	106008..106023	forward	106932..106947	23S rrn	rRNA	strand=+	104691	107500	hit=2
GATGTCAAAATGCATCG	17	3	7	1		forward	104957..104973	forward	105881..105897	23S rrn	rRNA	strand=+	104691	107500	hit=2
ACGGTAGGGGCAGAGGG	17	5	1	1		forward	100688..100704	forward	101617..101633	16S rrn	rRNA	strand=+	101012	102502	hit=2
GTAGCTGCTGAATCTTC	17	2	3	1		forward	53986..54002	forward	55126..55142	rbcL	mRNA:Rubisco	strand=+	54958	56397	hit=1
TGAACAAGTATGGACGTCCCCT	22	6	1		1	forward	54302..54323	forward	55442..55463	rbcL	mRNA:Rubisco	strand=+	54958	56397	hit=1
GGCGCTGTGCGTATCGACCCGTGCAGTGCTG	31	4	5	1		forward	100859..100889	forward	101788..101818	16S rrn	rRNA	strand=+	101012	102502	hit=2
ATAAGCTTCATCGTCGAGAGGGAAA	25	3	2		1	forward	104751..104775	forward	105675..105699	23S rrn	rRNA	strand=+	104691	107500	hit=2
TGTTAGTGTGGACGATTTGGAA	22	2	3		1	forward	33570..33591	forward	34391..34412	psbC	mRNA:PS II	strand=+	33756	35141	hit=1
TAAATTCATGACTTGTAGGGAGGGACTTA	29	5	2		1	forward	53790..53818	forward	54930..54958	rbcL	mRNA:Rubisco	strand=+	54958	56397	hit=1
GTCTCAGGTAGACAGTTTCTATGGGGCGTAG	31	3	2		1	forward	106012..106042	forward	106936..106966	23S rrn	rRNA	strand=+	104691	107500	hit=2
TATAGCTCAGTTGGTAGAGCTCCGC	25	4	3	1		forward	102747..102771	forward	103670..103694	trn-Ala_3	tRNA	strand=+	103665	103702	hit=2
AACAGACTGCCGGTGATAA	19	3	2	1		forward	101182..101200	forward	102111..102129	16S rrn	rRNA	strand=+	101012	102502	hit=2
AGTTCGGATTGCAGGCTGCAACTCGCC	27	4	4		1	forward	101329..101355	forward	102258..102284	16S rrn	rRNA	strand=+	101012	102502	hit=2
CTGTTTTTTCAGGGTAAGAAG	21	2	4	1		forward	105271..105291	forward	106195..106215	23S rrn	rRNA	strand=+	104691	107500	hit=2
GTGTGGACCGATGGGCTTACC	21	2	3	1		forward	54022..54042	forward	55162..55182	rbcL	mRNA:Rubisco	strand=+	54958	56397	hit=1
GACGAAGCGGAAGCGAGAATGTCGGCT	27	3	3	1		forward	105023..105049	forward	105947..105973	23S rrn	rRNA	strand=+	104691	107500	hit=2
AATTCGTTCCCGGGC	15	4	2		1	forward	101405..101419	forward	102334..102348	16S rrn	rRNA	strand=+	101012	102502	hit=2
ATTTATGTCGAGTAGA	16	3	2	1		forward	53744..53759	forward	54884..54899	ig-RNA56	ig-RNA	starnd=+	54157	54957	hit=1
TGACCGCTCAGTGATAAAGGAGGTAGGGGT	30	3	2		1	forward	104806..104835	forward	105730..105759	23S rrn	rRNA	strand=+	104691	107500	hit=2
CTCAGTGGTAGA	12	7	1		1	forward	30726..30737	forward	31379..31390	trn-Thr_2	tRNA	strand=+	31369	31440	hit=5
CTCAGTGGTAGA	12	7	1		1	forward	101807..101818	forward	31379..31390	trn-Thr_2	tRNA	strand=+	31369	31440	hit=5
CTCAGTGGTAGA	12	7	1		1	forward	128630..128641	forward	31379..31390	trn-Thr_2	tRNA	strand=+	31369	31440	hit=5
CGCGAGACAACTCTC	15	2	4	1		forward	105449..105463	forward	106373..106387	23S rrn	rRNA	strand=+	104691	107500	hit=2
GTCGGAGAAGGGCAATCACTCAT	23	5	4		1	forward	103286..103308	forward	104209..104231	ig-RNA113	ig-RNA	starnd=+	103703	104503	hit=2
GGGAGCGAATGGGATTAGA	19	2	3	1		forward	100804..100822	forward	101733..101751	16S rrn	rRNA	strand=+	101012	102502	hit=2
GTAGAAATTTTCGGGAT	17	3	4	1		forward	60509..60525	forward	61627..61643	ig-RNA61	ig-RNA	starnd=+	61431	61656	hit=1
GCAAAGTCGTAAGACCATGTATG	23	2	3		1	forward	105576..105598	forward	106500..106522	23S rrn	rRNA	strand=+	104691	107500	hit=2
TGGTGCATGGCTGTCGTCAGCTCGT	25	2	3	1		forward	101080..101104	forward	102009..102033	16S rrn	rRNA	strand=+	101012	102502	hit=2
TGACGGAGCAATGCCGCGTGGAGGTAGAAGGC	32	4	3		1	forward	100440..100471	forward	101369..101400	16S rrn	rRNA	strand=+	101012	102502	hit=2
CGGATCACCAGCTAAGGCCCC	21	6			1	forward	104781..104801	forward	105705..105725	23S rrn	rRNA	strand=+	104691	107500	hit=2
AGCAAAAGCGATTCCCGTAG	20	5	1		1	forward	103974..103993	forward	104898..104917	23S rrn	rRNA	strand=+	104691	107500	hit=2
AATTGTCACTGCTTATGGACCCGAACCTGGGT	32	4	4		1	forward	104429..104460	forward	105353..105384	23S rrn	rRNA	strand=+	104691	107500	hit=2
ACGAAGCGGAAGCGAGAATGTCGG	24	6			1	forward	105024..105047	forward	105948..105971	23S rrn	rRNA	strand=+	104691	107500	hit=2
CTCTAGGGATAACAGGCTGATC	22	4	1	1		forward	106224..106245	forward	107148..107169	23S rrn	rRNA	strand=+	104691	107500	hit=2
AAACCGTAAGCTCCCAAGCAGT	22	5	2	1		forward	104290..104311	forward	105214..105235	23S rrn	rRNA	strand=+	104691	107500	hit=2
GAAGTTGGTGACCTGATGACAG	22	2	3		1	forward	105633..105654	forward	106557..106578	23S rrn	rRNA	strand=+	104691	107500	hit=2
GCGAGACAACTCTCTCTAAGGAACTCGGCAA	31	2	5		1	forward	105450..105480	forward	106374..106404	23S rrn	rRNA	strand=+	104691	107500	hit=2
GTGGAGTGCCGCACCCTAGATGGCGAGAGTC	31	6	2	1		forward	104080..104110	forward	105004..105034	23S rrn	rRNA	strand=+	104691	107500	hit=2
GAAGGATGGATTGTTAGTGTGG	22	4	3		1	forward	33559..33580	forward	34380..34401	psbC	mRNA:PS II	strand=+	33756	35141	hit=1
GTTAAACTCTACTGCGGTGACGATACTGTAG	31	4	4	1		forward	107079..107109	forward	108003..108033	5S rrn	rRNA	strand=+	107949	108069	hit=2
ACCTTTTGAACTGCTGCTG	19	2	3	1		forward	103891..103909	forward	104815..104833	23S rrn	rRNA	strand=+	104691	107500	hit=2
CCTAACAGACCGGTAGACT	19	4	2	1		forward	106754..106772	forward	107678..107696	4.5S rrn	rRNA	strand=+	107599	107701	hit=2
AACTCTCTCTAAGG	14	5	2	1		forward	105457..105470	forward	106381..106394	23S rrn	rRNA	strand=+	104691	107500	hit=2
CCGCGTGCCTGTTGAAG	17	2	3	1		forward	104333..104349	forward	105257..105273	23S rrn	rRNA	strand=+	104691	107500	hit=2
CATGCTCCACTTGGCTCGG	19	5	2	1		forward	102723..102741	forward	103647..103665	trn-Ala_3	tRNA	strand=+	103665	103702	hit=2
CCTGCTTTGACCGAGATCTTTGGAGATGA	29	3	2		1	forward	54979..55007	forward	56119..56147	rbcL	mRNA:Rubisco	strand=+	54958	56397	hit=1
CGCAATGGGCGAAAGCCTGACGG	23	6	1	1		forward	100423..100445	forward	101352..101374	16S rrn	rRNA	strand=+	101012	102502	hit=2
AGACCAAGAACTACGAGATCACCC	24	6	1	1		forward	102205..102228	forward	103209..103232	ig-RNA111	ig-RNA	starnd=+	102838	103566	hit=2
CGATTCCCGTAGTA	14	2	4		1	forward	103982..103995	forward	104906..104919	23S rrn	rRNA	strand=+	104691	107500	hit=2
CGGAGAGAGGCTCGGTGAAA	20	5	2	1		forward	105777..105796	forward	106701..106720	23S rrn	rRNA	strand=+	104691	107500	hit=2
ACGCGTAAGAACCTGCCCTTGGGAGGGGAA	30	6	1	1		forward	100186..100215	forward	101115..101144	16S rrn	rRNA	strand=+	101012	102502	hit=2
ATGTCTACGTGGTGGA	16	5	2	1		forward	54390..54405	forward	55530..55545	rbcL	mRNA:Rubisco	strand=+	54958	56397	hit=1
ACTGGAGTGAAGTCGTAACAAGGTAG	26	2	3	1		forward	101514..101539	forward	102443..102468	16S rrn	rRNA	strand=+	101012	102502	hit=2
GCGAGACAACTCTCTCTAAGGAA	23	5	1		1	forward	105450..105472	forward	106374..106396	23S rrn	rRNA	strand=+	104691	107500	hit=2
GGCCTAAGATCAGGCCGAAAGGCGTA	26	5		1		forward	105135..105160	forward	106059..106084	23S rrn	rRNA	strand=+	104691	107500	hit=2
CCTAGCCGTAAACGATGGATACTAGGC	27	4	3		1	forward	100835..100861	forward	101764..101790	16S rrn	rRNA	strand=+	101012	102502	hit=2
ATGACCTCAAAATAACTGGGGTCAAGGTCG	30	4	2		1	forward	104702..104731	forward	105626..105655	23S rrn	rRNA	strand=+	104691	107500	hit=2
ACCTGGGGCTGTAGTATGTTC	21	5	2		1	forward	106303..106323	forward	107227..107247	23S rrn	rRNA	strand=+	104691	107500	hit=2
GCTGCTGAATCTTCTACTGGTACATG	26	3	3	1		forward	53989..54014	forward	55129..55154	rbcL	mRNA:Rubisco	strand=+	54958	56397	hit=1
CATCCCGAACTTGG	14	5	2		1	forward	107063..107076	forward	107987..108000	5S rrn	rRNA	strand=+	107949	108069	hit=2
TCGATGGACAACAGGTGAATA	21	3	2	1		forward	105162..105182	forward	106086..106106	23S rrn	rRNA	strand=+	104691	107500	hit=2
AAAGGGTACCTGTAC	15	6	3		1	forward	105393..105407	forward	106317..106331	23S rrn	rRNA	strand=+	104691	107500	hit=2
AGAACATGAAACCGTAAGC	19	3	4	1		forward	104282..104300	forward	105206..105224	23S rrn	rRNA	strand=+	104691	107500	hit=2
TTACCAAAGATGATGAGAATGTGAAC	26	4	1	1		forward	54413..54438	forward	55553..55578	rbcL	mRNA:Rubisco	strand=+	54958	56397	hit=1
GCGTGGAGGTAG	12	4	4	1		forward	100455..100466	forward	101384..101395	16S rrn	rRNA	strand=+	101012	102502	hit=2
ACGTGGAATCCCGTGTGAATCAGCAAGGACCA	32	4	1		1	forward	104162..104193	forward	105086..105117	23S rrn	rRNA	strand=+	104691	107500	hit=2
ATACTAGGCGCTGTGC	16	4	1		1	forward	100853..100868	forward	101782..101797	16S rrn	rRNA	strand=+	101012	102502	hit=2
TTTGACCGAGATCTTTGGAGATGATTC	27	5	3		1	forward	54984..55010	forward	56124..56150	rbcL	mRNA:Rubisco	strand=+	54958	56397	hit=1
CCGGGCCTTGTAC	13	5	3	1		forward	101414..101426	forward	102343..102355	16S rrn	rRNA	strand=+	101012	102502	hit=2
TGAAAAATCAGCGGATGAGTTGT	23	3	2	1		forward	104524..104546	forward	105448..105470	23S rrn	rRNA	strand=+	104691	107500	hit=2
GAGTCCTGAACTAGCTGCTGCTTGT	25	2	4	1		forward	55170..55194	forward	56310..56334	rbcL	mRNA:Rubisco	strand=+	54958	56397	hit=1
CACTGACACTGAGAG	15	7	2	1		forward	100778..100792	forward	101707..101721	16S rrn	rRNA	strand=+	101012	102502	hit=2
GTGGACGATTTGGAAGATATAA	22	2	3	1		forward	33577..33598	forward	34398..34419	psbC	mRNA:PS II	strand=+	33756	35141	hit=1
AGATTTTACTCGTTGGTGTCAATTAG	26	2	3		1	forward	32189..32214	forward	33010..33035	psbD	mRNA:PS II	strand=+	32711	33772	hit=1
TTGTTAGTGTGGACGATTTGG	21	2	3	1		forward	33569..33589	forward	34390..34410	psbC	mRNA:PS II	strand=+	33756	35141	hit=1
TATGAAACCAAGGATACTGA	20	1	4		1	forward	53902..53921	forward	55042..55061	rbcL	mRNA:Rubisco	strand=+	54958	56397	hit=1
TGGGCTGTTCGCCCATTAAAGCGGTACGTGAG	32	4	3		1	forward	106331..106362	forward	107255..107286	23S rrn	rRNA	strand=+	104691	107500	hit=2
GAGACAACCTGGCGAACTGAAACATCTTAG	30	2	3		1	forward	103927..103956	forward	104851..104880	23S rrn	rRNA	strand=+	104691	107500	hit=2
CGGATGAGTTGTGGTTA	17	5	3	1		forward	104535..104551	forward	105459..105475	23S rrn	rRNA	strand=+	104691	107500	hit=2
GCTTCGGGGAGTTGAAAATAAGCGTA	26	3	3	1		forward	103840..103865	forward	104764..104789	23S rrn	rRNA	strand=+	104691	107500	hit=2
TGGGCGACACACGTGCTACAATGGC	25	4	2	1		forward	101249..101273	forward	102178..102202	16S rrn	rRNA	strand=+	101012	102502	hit=2
AGCAGGGACGAAAGTCGGCCTTAGTGAT	28	5	1		1	forward	106150..106177	forward	107074..107101	23S rrn	rRNA	strand=+	104691	107500	hit=2
TTAGTGTGGACGATTTGGAAGA	22	4	3	1		forward	33572..33593	forward	34393..34414	psbC	mRNA:PS II	strand=+	33756	35141	hit=1
AGAGATAAATTGAACAAGTATGGACGTC	28	4	4	1		forward	54292..54319	forward	55432..55459	rbcL	mRNA:Rubisco	strand=+	54958	56397	hit=1
CATGCAAGTCGGACGGGAAGTGGTGTT	27	4	2		1	forward	100137..100163	forward	101066..101092	16S rrn	rRNA	strand=+	101012	102502	hit=2
TAGCGAAATTCCTTGTCGGGTAAGTTC	27	6		1		forward	105712..105738	forward	106636..106662	23S rrn	rRNA	strand=+	104691	107500	hit=2
AACTGTGTGGACCGATGGGC	20	5	3	1		forward	54018..54037	forward	55158..55177	rbcL	mRNA:Rubisco	strand=+	54958	56397	hit=1
TGGATAGGACATAGGTCTTCTAAACCTTT	29	4	4	1		forward	9336..9364	forward	9605..9633	trn-Arg_2	tRNA	strand=+	9590	9661	hit=1
AGGGGTGCAGAGACAGCCAG	20	4	2	1		forward	104830..104849	forward	105754..105773	23S rrn	rRNA	strand=+	104691	107500	hit=2
GCCCTTTTAACTCAGTGGTAGAGTAAC	27	4	3		1	forward	30716..30742	forward	31369..31395	trn-Thr_2	tRNA	strand=+	31369	31440	hit=1
CNCGGGGTAGA	11	7	2	1		forward	84926..84936	forward	85809..85819	rpl2_4	mRNA:ribosomal protein L	strand=-	85454	85843	hit=3
AAGGGCCGTCGCTCAACGG	19	5	1	1		forward	106195..106213	forward	107119..107137	23S rrn	rRNA	strand=+	104691	107500	hit=2
ACCGCTCAGTGATAAAGGAGGTAGGGGTGC	30	5	1	1		forward	104808..104837	forward	105732..105761	23S rrn	rRNA	strand=+	104691	107500	hit=2
GAGGCATCCTAACAGACCGGTAGACNTGAAC	31	3	4	1		forward	106747..106777	forward	107671..107701	4.5S rrn	rRNA	strand=+	107599	107701	hit=2
CCAAGAGCTCACATCGACGGGAAGGTTTGGC	31	2	4		1	forward	106250..106280	forward	107174..107204	23S rrn	rRNA	strand=+	104691	107500	hit=2
GAGTTGTGGTTAGGGGTGAAATG	23	2	3		1	forward	104540..104562	forward	105464..105486	23S rrn	rRNA	strand=+	104691	107500	hit=2
GTGGGTAGGTAGAGAATACCTAGGGGCG	28	3	2	1		forward	105423..105450	forward	106347..106374	23S rrn	rRNA	strand=+	104691	107500	hit=2
TCGGAGAGAGGCTCGGTGAA	20	5		1		forward	105776..105795	forward	106700..106719	23S rrn	rRNA	strand=+	104691	107500	hit=2
CGCTCAGTGATAAAGGAGGT	20	3	4		1	forward	104810..104829	forward	105734..105753	23S rrn	rRNA	strand=+	104691	107500	hit=2
AAGTGTTCGGAT	12	7	2		1	forward	41175..41186	forward	42038..42049	ig-RNA40	ig-RNA	starnd=+	41858	42583	hit=1
TCGGATTGCAGGCTGCAACTCGC	23	4	1	1		forward	101332..101354	forward	102261..102283	16S rrn	rRNA	strand=+	101012	102502	hit=2
TCGCAAGAATGAAACTCAAAGGAATTGAC	29	2	3	1		forward	100927..100955	forward	101856..101884	16S rrn	rRNA	strand=+	101012	102502	hit=2
ACTCGGCAAAATAGC	15	4	4	1		forward	105472..105486	forward	106396..106410	23S rrn	rRNA	strand=+	104691	107500	hit=2
TGGAACTTTAGCTTTAGC	18	2	4	1		forward	32952..32969	forward	33773..33790	psbC	mRNA:PS II	strand=+	33756	35141	hit=1
GGGCAATTGTCACTGCTTATGGACCCGAAC	30	3	2		1	forward	104425..104454	forward	105349..105378	23S rrn	rRNA	strand=+	104691	107500	hit=2
TAAAGAACGAAGTAACTAGAAAGA	24	3	4	1		forward	8858..8881	forward	9112..9135	ig-RNA12	ig-RNA	starnd=+	8669	9382	hit=1
TTAGTCGATCCT	12	5	3		1	forward	79468..79479	forward	80384..80395	rps8	mRNA:ribosomal protein S	strand=-	80068	80472	hit=1
CTCTTGCGCCGAAGATGAACGGGGC	25	4	1		1	forward	104909..104933	forward	105833..105857	23S rrn	rRNA	strand=+	104691	107500	hit=2
TGAAAAATCAGCGGATGA	18	2	4	1		forward	104524..104541	forward	105448..105465	23S rrn	rRNA	strand=+	104691	107500	hit=2
CGGATTGCAGGCTG	14	5	2		1	forward	101333..101346	forward	102262..102275	16S rrn	rRNA	strand=+	101012	102502	hit=2
ACCGTAAGCTCCCAAGCAGTGGG	23	3	2	1		forward	104292..104314	forward	105216..105238	23S rrn	rRNA	strand=+	104691	107500	hit=2
GGNGATATAGCTCAGTTGGTAGAGCTCCG	29	4	2		1	forward	102742..102770	forward	103665..103693	trn-Ala_3	tRNA	strand=+	103665	103702	hit=2
AATAAGCGTAGATCCGGAGA	20	6	1		1	forward	103856..103875	forward	104780..104799	23S rrn	rRNA	strand=+	104691	107500	hit=2
GCGGACACAGG	11	5	2	1		forward	101069..101079	forward	101998..102008	16S rrn	rRNA	strand=+	101012	102502	hit=2
TCAACGGATAAAAGTTACTCTAGGGATAACAG	32	1	6	1		forward	106207..106238	forward	107131..107162	23S rrn	rRNA	strand=+	104691	107500	hit=2
CTGAAAATCCTCGTG	15	4	2		1	forward	47022..47036	forward	48206..48220	trn-Phe	tRNA	strand=+	48175	48247	hit=2
CTGAAAATCCTCGTG	15	4	2		1	forward	47076..47090	forward	48206..48220	trn-Phe	tRNA	strand=+	48175	48247	hit=2
GCCTTCCAAGC	11	4	5	1		forward	9136..9146	forward	9389..9399	trn-Gly_2	tRNA	strand=+	9383	9431	hit=1
TAGAACATGAAACCG	15	6	3	1		forward	104281..104295	forward	105205..105219	23S rrn	rRNA	strand=+	104691	107500	hit=2
ATGTGGTTTAATTCGATGCAAAGCGAAGAA	30	6	1		1	forward	100980..101009	forward	101909..101938	16S rrn	rRNA	strand=+	101012	102502	hit=2
GCTATTTATAAATCACAGG	19	4	4		1	forward	54487..54505	forward	55627..55645	rbcL	mRNA:Rubisco	strand=+	54958	56397	hit=1
CTGGGCCGACACTGACACTGAGAGACGAAAGC	32	4	1		1	forward	100769..100800	forward	101698..101729	16S rrn	rRNA	strand=+	101012	102502	hit=2
TTGAAAAAGGAATTGATCGTGATTTTGAAC	30	1	4		1	forward	34262..34291	forward	35083..35112	psbC	mRNA:PS II	strand=+	33756	35141	hit=1
GAAATGCGTTGAGGCGCAGCAGTTGAC	27	5	1		1	forward	104595..104621	forward	105519..105545	23S rrn	rRNA	strand=+	104691	107500	hit=2
TGAATCCATGGGCAGGCAAGAGACAACC	28	3	2		1	forward	103908..103935	forward	104832..104859	23S rrn	rRNA	strand=+	104691	107500	hit=2
TGCAAAGCGAAGAACCTTA	19	2	3		1	forward	100996..101014	forward	101925..101943	16S rrn	rRNA	strand=+	101012	102502	hit=2
GGCAGGGCTAGTGACTGGAGTGAAGTCGTAAC	32	1	4		1	forward	101501..101532	forward	102430..102461	16S rrn	rRNA	strand=+	101012	102502	hit=2
AACTTTGGGCTTTGTTGATTTACTGC	26	5	2		1	forward	54840..54865	forward	55980..56005	rbcL	mRNA:Rubisco	strand=+	54958	56397	hit=1
GAACGGGGCTAAG	13	7	2	1		forward	104925..104937	forward	105849..105861	23S rrn	rRNA	strand=+	104691	107500	hit=2
CTGAAACATCTTAGTAGCCAGAG	23	4	4		1	forward	103943..103965	forward	104867..104889	23S rrn	rRNA	strand=+	104691	107500	hit=2
AACAAAAGGGTACCTGTACC	20	5	1	1		forward	105389..105408	forward	106313..106332	23S rrn	rRNA	strand=+	104691	107500	hit=2
TCTGATTAGCTAGTTGGTG	19	2	3	1		forward	100292..100310	forward	101221..101239	16S rrn	rRNA	strand=+	101012	102502	hit=2
GTGAGCTGGGTTCAGAACGTCGTGAGACA	29	1	4		1	forward	106358..106386	forward	107282..107310	23S rrn	rRNA	strand=+	104691	107500	hit=2
TGGGTTCAGAACGTCGTGAGACAGTT	26	1	4	1		forward	106364..106389	forward	107288..107313	23S rrn	rRNA	strand=+	104691	107500	hit=2
AGGGGCGCGAGACAACTCTCTCTAAG	26	3	4		1	forward	105444..105469	forward	106368..106393	23S rrn	rRNA	strand=+	104691	107500	hit=2
GATCGTGATTTTGAACCT	18	4	2		1	forward	34276..34293	forward	35097..35114	psbC	mRNA:PS II	strand=+	33756	35141	hit=1
GAGCTTATTATCCTAGGTCGGAAC	24	4	4	1		forward	101636..101659	forward	102640..102663	ig-RNA110	ig-RNA	starnd=+	102503	102800	hit=2
TGAATCAGCAAGGACCACCTTGCAAGGC	28	2	3	1		forward	104177..104204	forward	105101..105128	23S rrn	rRNA	strand=+	104691	107500	hit=2
GGGTAAGAAGGGGTAGAG	18	4	2		1	forward	105282..105299	forward	106206..106223	23S rrn	rRNA	strand=+	104691	107500	hit=2
AAGGTTCGTCCACGGAGGGT	20	4	2	1		forward	105108..105127	forward	106032..106051	23S rrn	rRNA	strand=+	104691	107500	hit=2
TAATACCCCGTAGGCTGAGG	20	3	3	1		forward	100236..100255	forward	101165..101184	16S rrn	rRNA	strand=+	101012	102502	hit=2
GGCTCGCGTCTGATTAGCTAGTT	23	6			1	forward	100284..100306	forward	101213..101235	16S rrn	rRNA	strand=+	101012	102502	hit=2
GGGGATAAGCTTCATCGTCGAGAGGGAAACAG	32	5	4	1		forward	104747..104778	forward	105671..105702	23S rrn	rRNA	strand=+	104691	107500	hit=2
AAGCGTTATCCGGAATGATT	20	5	1		1	forward	100576..100595	forward	101505..101524	16S rrn	rRNA	strand=+	101012	102502	hit=2
ACCGCTCAGTGATAAAG	17	6	1		1	forward	104808..104824	forward	105732..105748	23S rrn	rRNA	strand=+	104691	107500	hit=2
TAGGTAGAGAATACCTAGG	19	5	4	1		forward	105428..105446	forward	106352..106370	23S rrn	rRNA	strand=+	104691	107500	hit=2
ATTATCCTAGGTCGGAACAAGTTG	24	5	3	1		forward	101642..101665	forward	102646..102669	ig-RNA110	ig-RNA	starnd=+	102503	102800	hit=2
ACTGAAACATCTTAGTAG	18	4	2	1		forward	103942..103959	forward	104866..104883	23S rrn	rRNA	strand=+	104691	107500	hit=2
GTGCGGGCCGCGAGAGCGGTACCAAATCGAGG	32	5	2		1	forward	104651..104682	forward	105575..105606	23S rrn	rRNA	strand=+	104691	107500	hit=2
CGGCATGCTTAACACATGCAAGTCGGACGG	30	6		1		forward	100123..100152	forward	101052..101081	16S rrn	rRNA	strand=+	101012	102502	hit=2
TGAGCCGGCGACTCATAGGCAGT	23	4	1		1	forward	104352..104374	forward	105276..105298	23S rrn	rRNA	strand=+	104691	107500	hit=2
GGTAAGAAGGGGTAG	15	2	4	1		forward	105283..105297	forward	106207..106221	23S rrn	rRNA	strand=+	104691	107500	hit=2
CTCGATGTCGGCTCTTCGCC	20	4	1		1	forward	106283..106302	forward	107207..107226	23S rrn	rRNA	strand=+	104691	107500	hit=2
AATGGACAATGGGGATGGAATAGC	24	2	4	1		forward	72444..72467	forward	73357..73380	psbB	mRNA:PS II	strand=+	72371	73897	hit=1
CAAAGGCAGAAGGGAG	16	3	4	1		forward	106110..106125	forward	107034..107049	23S rrn	rRNA	strand=+	104691	107500	hit=2
CGATGATCAGTAGCT	15	6			1	forward	100330..100344	forward	101259..101273	16S rrn	rRNA	strand=+	101012	102502	hit=2
AAAGGAATTGACGGGG	16	4	2	1		forward	100944..100959	forward	101873..101888	16S rrn	rRNA	strand=+	101012	102502	hit=2
AGGCGGTGGAAACTACCAAGCTTGAGTACGGT	32	4	1	1		forward	100661..100692	forward	101590..101621	16S rrn	rRNA	strand=+	101012	102502	hit=2
ACCAGGGCTTGACA	14	5	2	1		forward	101014..101027	forward	101943..101956	16S rrn	rRNA	strand=+	101012	102502	hit=2
GAGCATTGAGAGGACCTT	18	2	3	1		forward	106415..106432	forward	107339..107356	23S rrn	rRNA	strand=+	104691	107500	hit=2
GGCGTTAGAGCATTGAGAGGAC	22	3	3	1		forward	106408..106429	forward	107332..107353	23S rrn	rRNA	strand=+	104691	107500	hit=2
TAATGCATGACTACTTAACAGGG	23	4	4	1		forward	54611..54633	forward	55751..55773	rbcL	mRNA:Rubisco	strand=+	54958	56397	hit=1
CGAATAGGTTAACCTTTTGAACTGCTGCTGAA	32	4	1	1		forward	103880..103911	forward	104804..104835	23S rrn	rRNA	strand=+	104691	107500	hit=2
TATGAAGCTTCACTGT	16	4	2	1		forward	105847..105862	forward	106771..106786	23S rrn	rRNA	strand=+	104691	107500	hit=2
GCCTAAACCGTGAAAACGGGGTTGTGGGAGAG	32	3	4	1		forward	104017..104048	forward	104941..104972	23S rrn	rRNA	strand=+	104691	107500	hit=2
ACACTGACACTGAGAGACGAAAGCTA	26	2	3	1		forward	100777..100802	forward	101706..101731	16S rrn	rRNA	strand=+	101012	102502	hit=2
AAGGAAGCTATAAGTAATGCAACT	24	4	2		1	forward	100054..100077	forward	100983..101006	ig-RNA109	ig-RNA	starnd=+	100781	101011	hit=2
AGTTGACTGGACAT	14	6	1	1		forward	104615..104628	forward	105539..105552	23S rrn	rRNA	strand=+	104691	107500	hit=2
CCTGGCGAACTGAAACATCTT	21	2	3	1		forward	103934..103954	forward	104858..104878	23S rrn	rRNA	strand=+	104691	107500	hit=2
CATGCAAGTCGGACGGGAAGTGGTGTTTCCAG	32	4	3		1	forward	100137..100168	forward	101066..101097	16S rrn	rRNA	strand=+	101012	102502	hit=2
TAGGGATAACAGGCTGATCTTCC	23	4	2		1	forward	106227..106249	forward	107151..107173	23S rrn	rRNA	strand=+	104691	107500	hit=2
ACGGTCCTAAGGTAGCGAAA	20	5		1		forward	105700..105719	forward	106624..106643	23S rrn	rRNA	strand=+	104691	107500	hit=2
GGGTTCAGAACGTCGTGAGACAGTTCGGTCC	31	5	2		1	forward	106365..106395	forward	107289..107319	23S rrn	rRNA	strand=+	104691	107500	hit=2
GACTGAGACACGGCCCAGACTCCTACG	27	3	2	1		forward	100373..100399	forward	101302..101328	16S rrn	rRNA	strand=+	101012	102502	hit=2
AGGAATTGACGGGGGCCCG	19	3	3		1	forward	100946..100964	forward	101875..101893	16S rrn	rRNA	strand=+	101012	102502	hit=2
CTGTGCGTATCGACCCGTGCA	21	4	2		1	forward	100863..100883	forward	101792..101812	16S rrn	rRNA	strand=+	101012	102502	hit=2
GCTTCACTGTTCCCTGGG	18	4	1		1	forward	105853..105870	forward	106777..106794	23S rrn	rRNA	strand=+	104691	107500	hit=2
GTGGAGGTCCGAACCGA	17	4	2	1		forward	104500..104516	forward	105424..105440	23S rrn	rRNA	strand=+	104691	107500	hit=2
ATTTATGTCGAGTAGAC	17	5	2	1		forward	53744..53760	forward	54884..54900	ig-RNA56	ig-RNA	starnd=+	54157	54957	hit=1
AGCGAACTCCATGC	14	3	3	1		forward	99968..99981	forward	100897..100910	ig-RNA109	ig-RNA	starnd=+	100781	101011	hit=2
CCGAATAGGTTAACCTTTTGAACTGCT	27	3	2	1		forward	103879..103905	forward	104803..104829	23S rrn	rRNA	strand=+	104691	107500	hit=2
AAGTCGTAACAAGGTAGCCGTACTGGAAG	29	3	3	1		forward	101523..101551	forward	102452..102480	16S rrn	rRNA	strand=+	101012	102502	hit=2
CGGTGTCGGGGGTT	14	2	4	1		forward	107435..107448	forward	108344..108357	trn-Arg_3	tRNA	strand=+	108302	108375	hit=2
TTTCCTCGGGCCGGACGGAGATTGG	25	4	2	1		forward	106075..106099	forward	106999..107023	23S rrn	rRNA	strand=+	104691	107500	hit=2
CGAGTGCAAAGGCAGAAGGGA	21	4	3		1	forward	106104..106124	forward	107028..107048	23S rrn	rRNA	strand=+	104691	107500	hit=2
TGCAAGACCCACCCGTCGAGCAGGGACG	28	4	2	1		forward	106132..106159	forward	107056..107083	23S rrn	rRNA	strand=+	104691	107500	hit=2
GAAACTCAAAGGAATTGACGGGGGC	25	4	2		1	forward	100937..100961	forward	101866..101890	16S rrn	rRNA	strand=+	101012	102502	hit=2
ACGGGGCTAAGCGATCTGC	19	5		1		forward	104927..104945	forward	105851..105869	23S rrn	rRNA	strand=+	104691	107500	hit=2
ACCGACTGATGTTGAAAAA	19	3	5		1	forward	104512..104530	forward	105436..105454	23S rrn	rRNA	strand=+	104691	107500	hit=2
TCAACGGATAAAAGTTACT	19	2	3	1		forward	106207..106225	forward	107131..107149	23S rrn	rRNA	strand=+	104691	107500	hit=2
GGAGGTCCTGCGGAAAAATAGCTCGACGC	29	1	5		1	forward	107111..107139	forward	108035..108063	5S rrn	rRNA	strand=+	107949	108069	hit=2
AATGTTCGAGTACCAGG	17	2	5		1	forward	105315..105331	forward	106239..106255	23S rrn	rRNA	strand=+	104691	107500	hit=2
ACCAAGCTTGAGTACGGTAGGGGCAGAG	28	1	4		1	forward	100675..100702	forward	101604..101631	16S rrn	rRNA	strand=+	101012	102502	hit=2
AGTGGCTTGGTTAAGGGAA	19	2	3	1		forward	104372..104390	forward	105296..105314	23S rrn	rRNA	strand=+	104691	107500	hit=2
AATGAGGGACGTGA	14	6	1	1		forward	55111..55124	forward	56251..56264	rbcL	mRNA:Rubisco	strand=+	54958	56397	hit=1
CGTCGCTCAACGGATAAAA	19	5		1		forward	106201..106219	forward	107125..107143	23S rrn	rRNA	strand=+	104691	107500	hit=2
AGGTTAGCCGAAAGATGGTTATCGGTTCAAG	31	3	4	1		forward	105226..105256	forward	106150..106180	23S rrn	rRNA	strand=+	104691	107500	hit=2
CAGGGCTAGTG	11	3	5	1		forward	101503..101513	forward	102432..102442	16S rrn	rRNA	strand=+	101012	102502	hit=2
GAATTGATCGTGATTTTGAACCT	23	4	3	1		forward	34271..34293	forward	35092..35114	psbC	mRNA:PS II	strand=+	33756	35141	hit=1
AGGATGGATTGTTAGT	16	5	1		1	forward	33561..33576	forward	34382..34397	psbC	mRNA:PS II	strand=+	33756	35141	hit=1
GAAACCGTAAGCTCCCAAGCAGTGGGAGGA	30	1	4		1	forward	104289..104318	forward	105213..105242	23S rrn	rRNA	strand=+	104691	107500	hit=2
GNGGATATGGCGGAATTGGTAGACGCT	27	2	4	1		forward	46249..46275	forward	46894..46920	trn-Leu_4	tRNA	strand=+	46894	46928	hit=1
ACGTGGTGGACTTGATTTTAC	21	4	2		1	forward	54396..54416	forward	55536..55556	rbcL	mRNA:Rubisco	strand=+	54958	56397	hit=1
GGGAGCTGGCCATG	14	6	1	1		forward	101446..101459	forward	102375..102388	16S rrn	rRNA	strand=+	101012	102502	hit=2
CGCCGGTCAGCCATACGGCGG	21	3	4		1	forward	101382..101402	forward	102311..102331	16S rrn	rRNA	strand=+	101012	102502	hit=2
TGATTATGTTGAAAAAGA	18	4	4		1	forward	54870..54887	forward	56010..56027	rbcL	mRNA:Rubisco	strand=+	54958	56397	hit=1
CTAACTCTGTGCCAGCAGCCGCGGTAAT	28	3	2	1		forward	100537..100564	forward	101466..101493	16S rrn	rRNA	strand=+	101012	102502	hit=2
CGAGGAAAGGCTTACGGTGGA	21	3	2	1		forward	103773..103793	forward	104697..104717	23S rrn	rRNA	strand=+	104691	107500	hit=2
GTAGCTGGTCCGAGA	15	4	1		1	forward	100339..100353	forward	101268..101282	16S rrn	rRNA	strand=+	101012	102502	hit=2
CTCGAGTGCAAAGGCAGAAGG	21	5	1		1	forward	106102..106122	forward	107026..107046	23S rrn	rRNA	strand=+	104691	107500	hit=2
GTCTGTAGGTG	11	4	4	1		forward	100607..100617	forward	101536..101546	16S rrn	rRNA	strand=+	101012	102502	hit=2
TTAACTGATTGGTCGT	16	1	6	1		forward	128653..128668	forward	129598..129613	trn-Asn_1	tRNA	strand=+	129565	129636	hit=2
GACCTACGGGCCAAGGGACAGT	22	3	2	1		forward	105992..106013	forward	106916..106937	23S rrn	rRNA	strand=+	104691	107500	hit=2
TGGAAACTACCAAGCTTGAGTACGGTA	27	4	2	1		forward	100667..100693	forward	101596..101622	16S rrn	rRNA	strand=+	101012	102502	hit=2
AGAAGGGGTAGAGAA	15	6	1	1		forward	105287..105301	forward	106211..106225	23S rrn	rRNA	strand=+	104691	107500	hit=2
ATCCTAACAGACCGGTAGAC	20	3	2		1	forward	106752..106771	forward	107676..107695	4.5S rrn	rRNA	strand=+	107599	107701	hit=2
AACAAGGTAGCCGTACTGGAAGGTGCG	27	4	3	1		forward	101530..101556	forward	102459..102485	16S rrn	rRNA	strand=+	101012	102502	hit=2
CTAGGCGTAGAGGAACAACACCA	23	5		1		forward	107037..107059	forward	107961..107983	5S rrn	rRNA	strand=+	107949	108069	hit=2
AAGCGGTACGTGAGCTGGGTTCAG	24	3	3		1	forward	106349..106372	forward	107273..107296	23S rrn	rRNA	strand=+	104691	107500	hit=2
AAACTCTGAATACTA	15	2	5	1		forward	104684..104698	forward	105608..105622	23S rrn	rRNA	strand=+	104691	107500	hit=2
ACACTGAGAGACGAAAGCTAGGGG	24	2	3	1		forward	100783..100806	forward	101712..101735	16S rrn	rRNA	strand=+	101012	102502	hit=2
GGGCGAAAGCCTGACGGAGCAA	22	4	1		1	forward	100429..100450	forward	101358..101379	16S rrn	rRNA	strand=+	101012	102502	hit=2
CTGTGGGATGTCAAAA	16	4	2		1	forward	104951..104966	forward	105875..105890	23S rrn	rRNA	strand=+	104691	107500	hit=2
CGAAGCGGAAGCGAGAATGTCGGCTT	26	4	1		1	forward	105025..105050	forward	105949..105974	23S rrn	rRNA	strand=+	104691	107500	hit=2
ACATGAAACCGTAAGCTCCCAAGCAGTGGGA	31	3	2	1		forward	104285..104315	forward	105209..105239	23S rrn	rRNA	strand=+	104691	107500	hit=2
GTTAAGTATCCCGCCTGGGGA	21	4	3	1		forward	100900..100920	forward	101829..101849	16S rrn	rRNA	strand=+	101012	102502	hit=2
TTGAAAGAGATAAATTGAACAAGTATGGAC	30	2	4	1		forward	54287..54316	forward	55427..55456	rbcL	mRNA:Rubisco	strand=+	54958	56397	hit=1
TGAAACTCAAAGGAATTG	18	3	3	1		forward	100936..100953	forward	101865..101882	16S rrn	rRNA	strand=+	101012	102502	hit=2
ACTCCTGGGTGACCGATAGCGAAG	24	3	2		1	forward	104210..104233	forward	105134..105157	23S rrn	rRNA	strand=+	104691	107500	hit=2
GCCTTCCAAGCTAACGATG	19	5	2	1		forward	9136..9154	forward	9389..9407	trn-Gly_2	tRNA	strand=+	9383	9431	hit=1
GGCTAACTCTGTGCCAGCAGCC	22	4	1	1		forward	100535..100556	forward	101464..101485	16S rrn	rRNA	strand=+	101012	102502	hit=2
GTGGACTTGATTTTAC	16	3	3		1	forward	54401..54416	forward	55541..55556	rbcL	mRNA:Rubisco	strand=+	54958	56397	hit=1
GACCTACGGGCCAAGGGACAGTCTCAGGTAG	31	4	1		1	forward	105992..106022	forward	106916..106946	23S rrn	rRNA	strand=+	104691	107500	hit=2
CGAGTGCAAAGGCAGAAGG	19	2	3		1	forward	106104..106122	forward	107028..107046	23S rrn	rRNA	strand=+	104691	107500	hit=2
AGGGAGTCAACTTTGGGC	18	4	2		1	forward	54832..54849	forward	55972..55989	rbcL	mRNA:Rubisco	strand=+	54958	56397	hit=1
CAGAGGAAAAGAAAGCAAAAGCGAT	25	4	3	1		forward	103961..103985	forward	104885..104909	23S rrn	rRNA	strand=+	104691	107500	hit=2
GTCAAGGTCGGCCAG	15	4	2		1	forward	104722..104736	forward	105646..105660	23S rrn	rRNA	strand=+	104691	107500	hit=2
ATTCGATCAGGCACTCG	17	5	2	1		forward	106801..106817	forward	107725..107741	ig-RNA116	ig-RNA	starnd=+	107702	107948	hit=2
GGTGATAAGCCGGAGG	16	7			1	forward	101193..101208	forward	102122..102137	16S rrn	rRNA	strand=+	101012	102502	hit=2
CGAAAGAATTGAACGAGGAGCC	22	5	1	1		forward	138792..138813	forward	139764..139785	ig-RNA145	ig-RNA	starnd=+	137941	139855	hit=2
GAGAGTCCAGTAGCCGA	17	4	1		1	forward	104104..104120	forward	105028..105044	23S rrn	rRNA	strand=+	104691	107500	hit=2
GATATGACCTCAAAATAACT	20	3	2		1	forward	104699..104718	forward	105623..105642	23S rrn	rRNA	strand=+	104691	107500	hit=2
GTAACATTGGAACTGTTATG	20	5	2	1		forward	44028..44047	forward	44853..44872	trn-Ser_3	tRNA	strand=+	44827	44913	hit=1
ATGCCTGCTTTGACCGAGATCTTTGGAG	28	3	2		1	forward	54976..55003	forward	56116..56143	rbcL	mRNA:Rubisco	strand=+	54958	56397	hit=1
TATGGAAAGATAGAAATAAAATGACC	26	1	4		1	forward	33347..33372	forward	34168..34193	psbC	mRNA:PS II	strand=+	33756	35141	hit=1
ACGTGAGCTGGGTTCAGA	18	2	4		1	forward	106356..106373	forward	107280..107297	23S rrn	rRNA	strand=+	104691	107500	hit=2
GAGATAAATTGAACAAGTATGGACGTCCCC	30	3	3		1	forward	54293..54322	forward	55433..55462	rbcL	mRNA:Rubisco	strand=+	54958	56397	hit=1
TAGCCGTAAACGATGG	16	5	2		1	forward	100837..100852	forward	101766..101781	16S rrn	rRNA	strand=+	101012	102502	hit=2
ACAACCTGGCGAACTGAAA	19	3	2	1		forward	103930..103948	forward	104854..104872	23S rrn	rRNA	strand=+	104691	107500	hit=2
GTGAATATTCCTGTACTACC	20	5	2	1		forward	105176..105195	forward	106100..106119	23S rrn	rRNA	strand=+	104691	107500	hit=2
AGATAAATTGAACAAGTATGGACGTC	26	4	1	1		forward	54294..54319	forward	55434..55459	rbcL	mRNA:Rubisco	strand=+	54958	56397	hit=1
CGGCTTGAGTAACG	14	2	3		1	forward	105045..105058	forward	105969..105982	23S rrn	rRNA	strand=+	104691	107500	hit=2
CGCAAACATTGGTGAG	16	5	2	1		forward	105057..105072	forward	105981..105996	23S rrn	rRNA	strand=+	104691	107500	hit=2
ACGGTATCTGGGG	13	3	3	1		forward	100512..100524	forward	101441..101453	16S rrn	rRNA	strand=+	101012	102502	hit=2
TAGTACCGTGAGGGAAGGGTGAAAAGAAC	29	4	1	1		forward	104234..104262	forward	105158..105186	23S rrn	rRNA	strand=+	104691	107500	hit=2
ATAACTGGGGTCAAGG	16	5	1	1		forward	104713..104728	forward	105637..105652	23S rrn	rRNA	strand=+	104691	107500	hit=2
CGATCCTGGCTCAGGATGAACGCTG	25	3	2	1		forward	100097..100121	forward	101026..101050	16S rrn	rRNA	strand=+	101012	102502	hit=2
TCTCGGAGAGAGGCTCGGTGAAATAGAC	28	2	3	1		forward	105774..105801	forward	106698..106725	23S rrn	rRNA	strand=+	104691	107500	hit=2
AAAGTCGTAAGACCATGTATGGGGG	25	4	3		1	forward	105578..105602	forward	106502..106526	23S rrn	rRNA	strand=+	104691	107500	hit=2
CTAAGCGATCTGCCGAAGCTGT	22	3	2		1	forward	104933..104954	forward	105857..105878	23S rrn	rRNA	strand=+	104691	107500	hit=2
CTGCCGAAGCTGTGGGATGTCAAAA	25	5	1		1	forward	104942..104966	forward	105866..105890	23S rrn	rRNA	strand=+	104691	107500	hit=2
ACCCGTCGAGCAGGGACGAAAGTCGGCC	28	4	1	1		forward	106142..106169	forward	107066..107093	23S rrn	rRNA	strand=+	104691	107500	hit=2
TGGGCGACACACGTGCTACAATGG	24	3	2		1	forward	101249..101272	forward	102178..102201	16S rrn	rRNA	strand=+	101012	102502	hit=2
TTCGGGAACGCGGACACA	18	5	1		1	forward	101060..101077	forward	101989..102006	16S rrn	rRNA	strand=+	101012	102502	hit=2
TGGTAGAGCAGTTTATGAA	19	5	2	1		forward	54372..54390	forward	55512..55530	rbcL	mRNA:Rubisco	strand=+	54958	56397	hit=1
ACTCTGAATACTAGA	15	5	2	1		forward	104686..104700	forward	105610..105624	23S rrn	rRNA	strand=+	104691	107500	hit=2
CTGGAGTGAAGTCG	14	3	3	1		forward	101515..101528	forward	102444..102457	16S rrn	rRNA	strand=+	101012	102502	hit=2
CGTAACTTCGGGAG	14	6	1	1		forward	105489..105502	forward	106413..106426	23S rrn	rRNA	strand=+	104691	107500	hit=2
CCTGGGTGATCTATCTA	17	4	1	1		forward	104454..104470	forward	105378..105394	23S rrn	rRNA	strand=+	104691	107500	hit=2
CTGCAAGACCCACCCGTCGAGCAGG	25	3	2	1		forward	106131..106155	forward	107055..107079	23S rrn	rRNA	strand=+	104691	107500	hit=2
CAAATCGAGGCAAACTCTGAATACTAGAT	29	4	4		1	forward	104673..104701	forward	105597..105625	23S rrn	rRNA	strand=+	104691	107500	hit=2
TCCCGAGGGACGGAGGAG	18	5	2		1	forward	105205..105222	forward	106129..106146	23S rrn	rRNA	strand=+	104691	107500	hit=2
GTTTATGGATGAGTGCTCTTGGAG	24	2	3		1	forward	32725..32748	forward	33546..33569	psbD	mRNA:PS II	strand=+	32711	33772	hit=1
GGGATTGTAA	10	4	1		1	forward	36217..36226	forward	37093..37102	rps14	mRNA:ribosomal protein S	strand=-	36938	37240	hit=1
TGGCGAACTGAAAC	14	6	2	1		forward	103936..103949	forward	104860..104873	23S rrn	rRNA	strand=+	104691	107500	hit=2
AAGTCGGACGGGAAGTGGTGTTTCCAGTG	29	4	1	1		forward	100142..100170	forward	101071..101099	16S rrn	rRNA	strand=+	101012	102502	hit=2
CGTTAAGTATCCCGCCTGGGGA	22	4	2	1		forward	100899..100920	forward	101828..101849	16S rrn	rRNA	strand=+	101012	102502	hit=2
AGGCTGAGGAGCAAA	15	4	3	1		forward	100247..100261	forward	101176..101190	16S rrn	rRNA	strand=+	101012	102502	hit=2
AGTGTGGACGATTTGGAAGATATAAT	26	3	4	1		forward	33574..33599	forward	34395..34420	psbC	mRNA:PS II	strand=+	33756	35141	hit=1
GTAAGTCATCGGTTCAAATCCGATAAGG	28	3	2	1		forward	30756..30783	forward	31409..31436	trn-Thr_2	tRNA	strand=+	31369	31440	hit=1
TCTCGGAGAGAGGCTCGGTGAAA	23	4	1	1		forward	105774..105796	forward	106698..106720	23S rrn	rRNA	strand=+	104691	107500	hit=2
TAACTTCGGGA	11	7	1	1		forward	105491..105501	forward	106415..106425	23S rrn	rRNA	strand=+	104691	107500	hit=2
AGAACACCAACGGCGAAA	18	4	1	1		forward	100743..100760	forward	101672..101689	16S rrn	rRNA	strand=+	101012	102502	hit=2
TGAAATGCCACTCGAACCC	19	5	1		1	forward	104556..104574	forward	105480..105498	23S rrn	rRNA	strand=+	104691	107500	hit=2
TGACTTGTTAGAATTGACCCTATG	24	3	4	1		forward	73956..73979	forward	74850..74873	ig-RNA83	ig-RNA	starnd=+	74847	75650	hit=1
GTAGCCAAGTGCGGAG	16	2	3		1	forward	106504..106519	forward	107428..107443	23S rrn	rRNA	strand=+	104691	107500	hit=2
TAACAGACCGGTAGACTTGAACCT	24	1	4	1		forward	106756..106779	forward	107680..107703	4.5S rrn	rRNA	strand=+	107599	107701	hit=2
GGTGGGTAGGTAG	13	6	2		1	forward	105422..105434	forward	106346..106358	23S rrn	rRNA	strand=+	104691	107500	hit=2
TACCCGAAACCGACACAG	18	1	5		1	forward	105405..105422	forward	106329..106346	23S rrn	rRNA	strand=+	104691	107500	hit=2
AGTCGGACGGGAAGTGGTGT	20	5	3	1		forward	100143..100162	forward	101072..101091	16S rrn	rRNA	strand=+	101012	102502	hit=2
CGTGCTGCTAGGCGAAGC	18	4	1	1		forward	104061..104078	forward	104985..105002	23S rrn	rRNA	strand=+	104691	107500	hit=2
ATCGCTAGTAATCGCCGGTC	20	3	2		1	forward	101370..101389	forward	102299..102318	16S rrn	rRNA	strand=+	101012	102502	hit=2
CCGGGCGACTGTTTACCAAAAACACAG	27	5		1		forward	105543..105569	forward	106467..106493	23S rrn	rRNA	strand=+	104691	107500	hit=2
GTTTTGAGAATTCAAGAGAAGGTC	24	2	3		1	forward	106658..106681	forward	107582..107605	4.5S rrn	rRNA	strand=+	107599	107701	hit=2
GGTGAGTAACGCGTAAGA	18	2	4	1		forward	100178..100195	forward	101107..101124	16S rrn	rRNA	strand=+	101012	102502	hit=2
CGGACGGGTGAG	12	7			1	forward	100172..100183	forward	101101..101112	16S rrn	rRNA	strand=+	101012	102502	hit=2
AAAATCCGTTGACTTTTAAAATCGT	25	3	4	1		forward	46597..46621	forward	47441..47465	trn-Leu_5	tRNA	strand=+	47441	47490	hit=1
CCGAAAGCATCACTAGCTTATGCTCTGACCC	31	3	2		1	forward	104117..104147	forward	105041..105071	23S rrn	rRNA	strand=+	104691	107500	hit=2
TCACTGTTCCCTGGGATTGGCTTT	24	2	3	1		forward	105856..105879	forward	106780..106803	23S rrn	rRNA	strand=+	104691	107500	hit=2
CTGAAACATCTTAGTAG	17	1	5	1		forward	103943..103959	forward	104867..104883	23S rrn	rRNA	strand=+	104691	107500	hit=2
TGGGAGGAGCCCTGG	15	1	5	1		forward	104311..104325	forward	105235..105249	23S rrn	rRNA	strand=+	104691	107500	hit=2
AAATAAGCGTAGATCCGGA	19	5		1		forward	103855..103873	forward	104779..104797	23S rrn	rRNA	strand=+	104691	107500	hit=2
ACACTGAGAGACGAAAGC	18	3	3	1		forward	100783..100800	forward	101712..101729	16S rrn	rRNA	strand=+	101012	102502	hit=2
TGGAGCATGTGGTTTAA	17	2	3		1	forward	100974..100990	forward	101903..101919	16S rrn	rRNA	strand=+	101012	102502	hit=2
ATAGGTAGGGTACTGTAGGAATCT	24	3	3		1	forward	73045..73068	forward	73945..73968	ig-RNA79	ig-RNA	starnd=+	73898	74081	hit=1
AAGAAGGGGTAGAGAAA	17	6		1		forward	105286..105302	forward	106210..106226	23S rrn	rRNA	strand=+	104691	107500	hit=2
CAATGACGGTATCTGG	16	4	1	1		forward	100507..100522	forward	101436..101451	16S rrn	rRNA	strand=+	101012	102502	hit=2
GCTAGAATTCTAA	13	6	2		1	forward	105968..105980	forward	106892..106904	23S rrn	rRNA	strand=+	104691	107500	hit=2
AAAGAGATAAATTGAACAAG	20	6	1		1	forward	54290..54309	forward	55430..55449	rbcL	mRNA:Rubisco	strand=+	54958	56397	hit=1
TAACTTTATTGTAGAAATTTTCGGGATA	28	5			1	forward	60499..60526	forward	61617..61644	ig-RNA61	ig-RNA	starnd=+	61431	61656	hit=1
CGGCTAACTCTGTGCCAGCAGCCGCG	26	4	3		1	forward	100534..100559	forward	101463..101488	16S rrn	rRNA	strand=+	101012	102502	hit=2
GAAAATAAGCGTAGA	15	5	3		1	forward	103853..103867	forward	104777..104791	23S rrn	rRNA	strand=+	104691	107500	hit=2
GCACCCAGAGACGAGGAA	18	5	1	1		forward	103801..103818	forward	104725..104742	23S rrn	rRNA	strand=+	104691	107500	hit=2
AGGAGAAGAAACTCAATTTATTGCG	25	2	5		1	forward	54090..54114	forward	55230..55254	rbcL	mRNA:Rubisco	strand=+	54958	56397	hit=1
TTTGGATTGA	10	3	2	1		forward	61694..61703	forward	3570..3579	ig-RNA4	ig-RNA	starnd=+	1752	4310	hit=2
TTTGGATTGA	10	3	2	1		forward	124425..124434	forward	3570..3579	ig-RNA4	ig-RNA	starnd=+	1752	4310	hit=2
TACTGCGCGATGATTATGTTGA	22	2	5	1		forward	54860..54881	forward	56000..56021	rbcL	mRNA:Rubisco	strand=+	54958	56397	hit=1
ATCGTGAGGGTTCAAGTCCCTCTATC	26	4	3		1	forward	46617..46642	forward	47461..47486	trn-Leu_5	tRNA	strand=+	47441	47490	hit=1
ACGGATAAAAGTTAC	15	2	3		1	forward	106210..106224	forward	107134..107148	23S rrn	rRNA	strand=+	104691	107500	hit=2
AGGTTAACCTTTTGAACTG	19	2	4	1		forward	103885..103903	forward	104809..104827	23S rrn	rRNA	strand=+	104691	107500	hit=2
CAAGCTCGTAATGAGGGACGTGA	23	5	1		1	forward	55102..55124	forward	56242..56264	rbcL	mRNA:Rubisco	strand=+	54958	56397	hit=1
ACCCCGTAGGCTGAGGAGC	19	5	1	1		forward	100240..100258	forward	101169..101187	16S rrn	rRNA	strand=+	101012	102502	hit=2
GAGTGCGTAATAGCTCACTGATCGAGCGC	29	3	2		1	forward	104881..104909	forward	105805..105833	23S rrn	rRNA	strand=+	104691	107500	hit=2
GGGGATATAGCTCAGNTGGTAGAGCTCCG	29	5	1	1		forward	102742..102770	forward	103665..103693	trn-Ala_3	tRNA	strand=+	103665	103702	hit=2
TGGTAGAATCAGTCAGGGGCC	21	3	3		1	forward	103536..103556	forward	104460..104480	ig-RNA113	ig-RNA	starnd=+	103703	104503	hit=2
CATGTATGGGGGCTGA	16	4	1	1		forward	105591..105606	forward	106515..106530	23S rrn	rRNA	strand=+	104691	107500	hit=2
ATGAACGCTGGCG	13	8			1	forward	100112..100124	forward	101041..101053	16S rrn	rRNA	strand=+	101012	102502	hit=2
CTTCACAGACCAAGAACTAC	20	4	3	1		forward	102199..102218	forward	103203..103222	ig-RNA111	ig-RNA	starnd=+	102838	103566	hit=2
CTGAAAGCATCTAAGTAGTAAGCC	24	3	3	1		forward	106530..106553	forward	107454..107477	23S rrn	rRNA	strand=+	104691	107500	hit=2
CCCGTCGAGCAGGGACGAAAGTCGGCCTTAG	31	4	1		1	forward	106143..106173	forward	107067..107097	23S rrn	rRNA	strand=+	104691	107500	hit=2
TTGAGTTTGGAACCCTGAAC	20	1	4		1	forward	101165..101184	forward	102094..102113	16S rrn	rRNA	strand=+	101012	102502	hit=2
ATGAACGGGGCTAAGCG	17	4	2	1		forward	104923..104939	forward	105847..105863	23S rrn	rRNA	strand=+	104691	107500	hit=2
AGGGATATAACTCAGCGGTAGNGTGTCA	28	2	5		1	forward	99780..99807	forward	100709..100736	trn-Val_4	tRNA	strand=+	100709	100780	hit=2
GGAAAAGCTCGAAC	14	1	4	1		forward	105368..105381	forward	106292..106305	23S rrn	rRNA	strand=+	104691	107500	hit=2
GCTCAGGATGAACGCT	16	4	1	1		forward	100105..100120	forward	101034..101049	16S rrn	rRNA	strand=+	101012	102502	hit=2
CTGATCGAGCGCTCTTG	17	5	1	1		forward	104898..104914	forward	105822..105838	23S rrn	rRNA	strand=+	104691	107500	hit=2
TGTTCGGATC	10	5	3	1		forward	41178..41187	forward	42041..42050	ig-RNA40	ig-RNA	starnd=+	41858	42583	hit=1
GAGACAACCTGGCGAACTG	19	2	3		1	forward	103927..103945	forward	104851..104869	23S rrn	rRNA	strand=+	104691	107500	hit=2
TAACAGACCGGTAGACTTGAACCTT	25	3	5	1		forward	106756..106780	forward	107680..107704	4.5S rrn	rRNA	strand=+	107599	107701	hit=2
CGCGAATCCTCTTGAA	16	2	4	1		forward	101031..101046	forward	101960..101975	16S rrn	rRNA	strand=+	101012	102502	hit=2
TAAGCGTAGATCCGGA	16	5	1	1		forward	103858..103873	forward	104782..104797	23S rrn	rRNA	strand=+	104691	107500	hit=2
CAACCGGCCCAAAAGGGA	18	4	1	1		forward	107467..107484	forward	108376..108393	ig-RNA118	ig-RNA	starnd=+	108376	109012	hit=2
CAGGAGAAGAAACTCAATTTATTGC	25	6	1	1		forward	54089..54113	forward	55229..55253	rbcL	mRNA:Rubisco	strand=+	54958	56397	hit=1
AAGTGGAGGTCCGAACCGA	19	5	1		1	forward	104498..104516	forward	105422..105440	23S rrn	rRNA	strand=+	104691	107500	hit=2
TGGAAACGGCTGC	13	5	3	1		forward	100223..100235	forward	101152..101164	16S rrn	rRNA	strand=+	101012	102502	hit=2
ACCTACGGGCCAAGGGAC	18	5		1		forward	105993..106010	forward	106917..106934	23S rrn	rRNA	strand=+	104691	107500	hit=2
TTGACTGCAAGACCCACCCG	20	5		1		forward	106127..106146	forward	107051..107070	23S rrn	rRNA	strand=+	104691	107500	hit=2
CCGAAACCGACACAGG	16	4	2	1		forward	105408..105423	forward	106332..106347	23S rrn	rRNA	strand=+	104691	107500	hit=2
TACAAATCGGATCCTAGATGTAGA	24	5	2	1		forward	36400..36423	forward	37276..37299	ig-RNA38	ig-RNA	starnd=+	37241	37374	hit=1
CACTCTGCTGGGCCGACACTG	21	4	1	1		forward	100762..100782	forward	101691..101711	16S rrn	rRNA	strand=+	101012	102502	hit=2
TGCCTGCTTTGACCGAGATCTTTGGAGATGAT	32	3	2		1	forward	54977..55008	forward	56117..56148	rbcL	mRNA:Rubisco	strand=+	54958	56397	hit=1
AGCATCGGCTAACTCTGTGCCAGCAGCCGCG	31	4	1		1	forward	100529..100559	forward	101458..101488	16S rrn	rRNA	strand=+	101012	102502	hit=2
GCTTGTAGCTCAGA	14	5	3		1	forward	107395..107408	forward	108304..108317	trn-Arg_3	tRNA	strand=+	108302	108375	hit=2
GCACCCAGAGACGAGGAAGGGCGTAGTA	28	4	2	1		forward	103801..103828	forward	104725..104752	23S rrn	rRNA	strand=+	104691	107500	hit=2
TGTGGACCGATGGGCTTACCAGCCT	25	3	2	1		forward	54023..54047	forward	55163..55187	rbcL	mRNA:Rubisco	strand=+	54958	56397	hit=1
GTAACGCGTAAGAACCTGCCCTTGGG	26	3	2		1	forward	100183..100208	forward	101112..101137	16S rrn	rRNA	strand=+	101012	102502	hit=2
GTTGGTCCCGAGG	13	4	4		1	forward	105200..105212	forward	106124..106136	23S rrn	rRNA	strand=+	104691	107500	hit=2
GTGAAATAGAACATGAAACCGTA	23	3	2	1		forward	104275..104297	forward	105199..105221	23S rrn	rRNA	strand=+	104691	107500	hit=2
ATGAGCTTATTATCCTAGGTCGGAACAAG	29	4	4		1	forward	101634..101662	forward	102638..102666	ig-RNA110	ig-RNA	starnd=+	102503	102800	hit=2
AAGTGTTCGG	10	5	3	1		forward	41175..41184	forward	42038..42047	ig-RNA40	ig-RNA	starnd=+	41858	42583	hit=1
GAGTGCCGCACCCTAGATGGCGAGAG	26	5	1	1		forward	104083..104108	forward	105007..105032	23S rrn	rRNA	strand=+	104691	107500	hit=2
TATCTGGGGAATAAGCATCGG	21	2	3	1		forward	100516..100536	forward	101445..101465	16S rrn	rRNA	strand=+	101012	102502	hit=2
TGTATACACTGTAGTTATATT	21	3	4		1	forward	7448..7468	forward	7603..7623	psbI	mRNA:PS II	strand=+	7583	7693	hit=1
ACACTGAGAGACGA	14	5	2		1	forward	100783..100796	forward	101712..101725	16S rrn	rRNA	strand=+	101012	102502	hit=2
TATGACCAGGATGAAGCTTG	20	4	2	1		forward	104469..104488	forward	105393..105412	23S rrn	rRNA	strand=+	104691	107500	hit=2
GTAGCCAAGTGCGGAGCGG	19	3	3		1	forward	106504..106522	forward	107428..107446	23S rrn	rRNA	strand=+	104691	107500	hit=2
ATCCAAGTTGAAAGAGATAAATTGAACAAG	30	4	1	1		forward	54280..54309	forward	55420..55449	rbcL	mRNA:Rubisco	strand=+	54958	56397	hit=1
TCGGAACAAGTTGATAG	17	3	4	1		forward	101653..101669	forward	102657..102673	ig-RNA110	ig-RNA	starnd=+	102503	102800	hit=2
GTGAATCAGCAAGGACC	17	4	3	1		forward	104176..104192	forward	105100..105116	23S rrn	rRNA	strand=+	104691	107500	hit=2
[truncated: 3,517 more rows]
