# Supplementary material for: A novel class of heat-responsive small RNAs derived from the chloroplast genome of Chinese cabbage (Brassica rapa)
Source: BMC Genomics. 2011 Jun 3;12:289. doi: 10.1186/1471-2164-12-289 (PMC3126784; doi:10.1186/1471-2164-12-289)
Supplement: Additional file 8 — The csRNAs that were increased in the HT lines with 5 folds. [file 1471-2164-12-289-S8.XLS]

## Sheet: Additional File 9
Additional File 8. The csRNAs that were increased in the HT lines with 5 folds
csRNA sequence	Length	Abundance （Reads）b				Chinese cabbage chloroplast genome		Arabidopsis chloroplast genome		CDS information					No. of hit
		CK-1	CK-2	HT-1	HT-2	Strand	Location	Strand	Location	Gene	RNA origin	Gene strand	Start	End
TCCTCAGTAGCTCAGTGGTAGA	22	433	245	3180	1917	forward	128620..128641	forward	129565..129586	trn-Asn_1	tRNA	strand=+	129565	129636	hit=2
AAACAAGAATTCTTGAACAGCGA	23	63	46	1249	982	forward	92668..92690	forward	93567..93589	ycf77_1	mRNA:Other	strand=+	93495	93728	hit=2
TGTCGAGTAGACCTTGTTGTTTTGTTTTATTG	32	20	33	209	249	forward	53749..53780	forward	54889..54920	ig-RNA56	ig-RNA	starnd=+	54157	54957	hit=1
CAGTTGGTAGAGCTCCGC	18	205	88	1049	640	forward	102754..102771	forward	103677..103694	trn-Ala_3	tRNA	strand=+	103665	103702	hit=2
AAACAAGAATTCTTGAACAGCGAA	24	44	36	852	697	forward	92668..92691	forward	93567..93590	ycf77_1	mRNA:Other	strand=+	93495	93728	hit=2
TCAGTTGGTAGAGCTCCGC	19	161	77	893	453	forward	102753..102771	forward	103676..103694	trn-Ala_3	tRNA	strand=+	103665	103702	hit=2
GGCGGCATGGCCGAGTGGTAAGGCG	25	71	19	308	220	forward	27044..27068	forward	27373..27397	trn-Cys	tRNA	strand=+	27373	27443	hit=1
AACAAGAATTCTTGAACAGCGA	22	31	19	561	427	forward	92669..92690	forward	93568..93589	ycf77_1	mRNA:Other	strand=+	93495	93728	hit=2
TGAAATGGTAGACACGCGA	19	58	55	291	305	forward	143324..143342	forward	144303..144321	trn-Leu_2	tRNA	strand=+	144293	144373	hit=2
AACAAGAATTCTTGAACAGCGAA	23	19	14	344	293	forward	92669..92691	forward	93568..93590	ycf77_1	mRNA:Other	strand=+	93495	93728	hit=2
AAACAAGAATTCTTGAACAGCGAACAACC	29	15	14	206	161	forward	92668..92696	forward	93567..93595	ycf77_1	mRNA:Other	strand=+	93495	93728	hit=2
CAGTGGTAGAGTAACG	16	37	25	249	168	forward	30728..30743	forward	31381..31396	trn-Thr_2	tRNA	strand=+	31369	31440	hit=1
AACAAGAATTCTTGAACAGCGAACAACC	28	6	7	155	132	forward	92669..92696	forward	93568..93595	ycf77_1	mRNA:Other	strand=+	93495	93728	hit=2
AAACAAGAATTCTTGAACAGCGAAC	25	17	7	162	128	forward	92668..92692	forward	93567..93591	ycf77_1	mRNA:Other	strand=+	93495	93728	hit=2
GGTATACAAAGTCAACAGATCGTA	24	16	10	81	102	forward	73547..73570	forward	74441..74464	ig-RNA81	ig-RNA	starnd=+	74381	74484	hit=1
AAACAAGAATTCTTGAACAGCGAACAAC	28	8	3	114	107	forward	92668..92695	forward	93567..93594	ycf77_1	mRNA:Other	strand=+	93495	93728	hit=2
GGTATACAAAGTCAACAGATCGTAA	25	12	12	71	91	forward	73547..73571	forward	74441..74465	ig-RNA81	ig-RNA	starnd=+	74381	74484	hit=1
CGGAATTGGTAGACGCTAC	19	17	17	137	128	forward	46259..46277	forward	46904..46922	trn-Leu_4	tRNA	strand=+	46894	46928	hit=1
CTCAGTAGCTCAGTGGTAGA	20	14	10	126	80	forward	128622..128641	forward	129567..129586	trn-Asn_1	tRNA	strand=+	129565	129636	hit=2
CAGTGGTAGAGCGGTC	16	28	4	144	79	forward	128632..128647	forward	129577..129592	trn-Asn_1	tRNA	strand=+	129565	129636	hit=2
GGTATACAAAGTCAACAGATC	21	5	3	88	80	forward	73547..73567	forward	74441..74461	ig-RNA81	ig-RNA	starnd=+	74381	74484	hit=1
AACAAGAATTCTTGAACAGCGAACAAC	27	1	4	87	60	forward	92669..92695	forward	93568..93594	ycf77_1	mRNA:Other	strand=+	93495	93728	hit=2
GTTACTAATTCATGATCTGGCAT	23	15	9	68	52	forward	140503..140525	forward	141474..141496	ig-RNA148	ig-RNA	starnd=+	141172	141853	hit=2
AACAAGAATTCTTGAACAGCGAAC	24	6	7	79	69	forward	92669..92692	forward	93568..93591	ycf77_1	mRNA:Other	strand=+	93495	93728	hit=2
GGTATACAAAGTCAACAGATCG	22	1		59	56	forward	73547..73568	forward	74441..74462	ig-RNA81	ig-RNA	starnd=+	74381	74484	hit=1
GCCCTTTTAACTCAGTGGTAGA	22	7	10	71	58	forward	30716..30737	forward	31369..31390	trn-Thr_2	tRNA	strand=+	31369	31440	hit=1
GTTGACTTTTAAAATCGTGAGGG	23	5	9	36	43	forward	46604..46626	forward	47448..47470	trn-Leu_5	tRNA	strand=+	47441	47490	hit=1
CGGGATAGCTCAGTTGGTAGA	21	9	3	38	60	forward	46993..47013	forward	48177..48197	trn-Phe	tRNA	strand=+	48175	48247	hit=1
TCCTCAGTAGCTCAGTGGTAG	21	10	5	71	32	forward	128620..128640	forward	129565..129585	trn-Asn_1	tRNA	strand=+	129565	129636	hit=2
GGCTGTTAACTGATTGGTCGTAGGTTCGAA	30	7	2	57	33	forward	128648..128677	forward	129593..129622	trn-Asn_1	tRNA	strand=+	129565	129636	hit=2
GGTAGTTCGACCGCGAAAT	19	3	2	39	25	forward	73900..73918	forward	74794..74812	ig-RNA82	ig-RNA	starnd=+	74707	74840	hit=1
GGTATACAAAGTCAACAGATCGT	23			27	25	forward	73547..73569	forward	74441..74463	ig-RNA81	ig-RNA	starnd=+	74381	74484	hit=1
AAACAAGAATTCTTGAACAGCGAACA	26	2	5	29	31	forward	92668..92693	forward	93567..93592	ycf77_1	mRNA:Other	strand=+	93495	93728	hit=2
TGTCGAGTAGACCTTGTTGTTTTGTTTTATT	31	3	3	18	14	forward	53749..53779	forward	54889..54919	ig-RNA56	ig-RNA	starnd=+	54157	54957	hit=1
GGCTGTTAACTGATTGGTCGTAGGTTCG	28	7	7	34	36	forward	128648..128675	forward	129593..129620	trn-Asn_1	tRNA	strand=+	129565	129636	hit=2
CAGTTGGTAGAGCTCCGCT	19	6	4	48	23	forward	102754..102772	forward	103677..103695	trn-Ala_3	tRNA	strand=+	103665	103702	hit=2
GCTATAAAATCGATTCATCGTCA	23	3	7	30	32	forward	28641..28663	forward	28967..28989	ig-RNA27	ig-RNA	starnd=+	28812	29800	hit=1
TGGAGACTCAAATGGTGGATATG	23	9	1	30	21	forward	142215..142237	forward	143192..143214	ndh ND2_4	mRNA:NADP	strand=+	142947	143708	hit=2
CAGTTGGTAGAGCAGAG	17	12		39	28	forward	47003..47019	forward	48187..48203	trn-Phe	tRNA	strand=+	48175	48247	hit=1
GGGGATATAGCTCAGTTGGTNGA	23	3	5	23	47	forward	102742..102764	forward	103665..103687	trn-Ala_3	tRNA	strand=+	103665	103702	hit=2
ACAAGAATTCTTGAACAGCGA	21	3		22	21	forward	92670..92690	forward	93569..93589	ycf77_1	mRNA:Other	strand=+	93495	93728	hit=2
TCAGTTGGTAGAGCTCCGCT	20	7	1	33	18	forward	102753..102772	forward	103676..103695	trn-Ala_3	tRNA	strand=+	103665	103702	hit=2
ACAAGAATTCTTGAACAGCGAA	22	3		30	20	forward	92670..92691	forward	93569..93590	ycf77_1	mRNA:Other	strand=+	93495	93728	hit=2
GGTTAGAGTATTGCTTTCATACGG	24	3	2	16	17	forward	50966..50989	forward	52072..52095	trn-Met_1	tRNA	strand=+	52056	52128	hit=1
GGGNATATAGCTCAGTTGGTAGA	23	3	3	22	25	forward	102742..102764	forward	103665..103687	trn-Ala_3	tRNA	strand=+	103665	103702	hit=2
CTCAGTTGGTAGAGCTCCGC	20	3	2	32	12	forward	102752..102771	forward	103675..103694	trn-Ala_3	tRNA	strand=+	103665	103702	hit=2
GCTATAAAATCGATTCATCGTCAA	24	1	4	13	13	forward	28641..28664	forward	28967..28990	ig-RNA27	ig-RNA	starnd=+	28812	29800	hit=1
GTATACAAAGTCAACAGATC	20	1	2	18	16	forward	73548..73567	forward	74442..74461	ig-RNA81	ig-RNA	starnd=+	74381	74484	hit=1
AACAAGAATTCTTGAACAGCGAACA	25	2	1	17	18	forward	92669..92693	forward	93568..93592	ycf77_1	mRNA:Other	strand=+	93495	93728	hit=2
GGTTCAAATCCGATAAGGGGC	21	2	4	21	20	forward	30766..30786	forward	31419..31439	trn-Thr_2	tRNA	strand=+	31369	31440	hit=1
GATAGCTCAGTTGGTAGAG	19	2	3	26	16	forward	46996..47014	forward	48180..48198	trn-Phe	tRNA	strand=+	48175	48247	hit=1
TGGCTAGTATGGTAGAAAGAG	21	2	2	11	12	forward	28245..28265	forward	28565..28585	ig-RNA26	ig-RNA	starnd=+	28179	28706	hit=1
GCGGAATTGGTAGACGCTACGGA	23	1	1	9	10	forward	46258..46280	forward	46903..46925	trn-Leu_4	tRNA	strand=+	46894	46928	hit=1
ACAAGAATTCTTGAACAGCGAACAACC	27			12	11	forward	92670..92696	forward	93569..93595	ycf77_1	mRNA:Other	strand=+	93495	93728	hit=2
GTAAGTCATCGGTTCAAATCC	21	5		14	20	forward	30756..30776	forward	31409..31429	trn-Thr_2	tRNA	strand=+	31369	31440	hit=1
TTCGGTTTTGAATTAGAGACGTT	23	2	2	21	10	forward	9071..9093	forward	9324..9346	ig-RNA12	ig-RNA	starnd=+	8669	9382	hit=1
GTAGAAGGCCTACGGGTCCTGAA	23	3	2	12	15	forward	100463..100485	forward	101392..101414	16S rrn	rRNA	strand=+	101012	102502	hit=2
GTATACAAAGTCAACAGATCG	21		1	15	17	forward	73548..73568	forward	74442..74462	ig-RNA81	ig-RNA	starnd=+	74381	74484	hit=1
TGTCGAGTAGACCTTGTTGTTTTGTTTT	28		2	7	3	forward	53749..53776	forward	54889..54916	ig-RNA56	ig-RNA	starnd=+	54157	54957	hit=1
GTGAAATGGTAGACACGCGA	20	1	5	26	8	forward	143323..143342	forward	144302..144321	trn-Leu_2	tRNA	strand=+	144293	144373	hit=2
CCGAACTGAACTAAGAGC	18		1	16	10	forward	65237..65254	forward	66283..66300	trn-Trp	tRNA	strand=-	66229	66302	hit=1
GCCTCATGAAAACCTTATATTCC	23	1	2	8	8	forward	32894..32916	forward	33715..33737	psbD	mRNA:PS II	strand=+	32711	33772	hit=1
TAGATTCTGGGAGGCAATTCTAA	23	4	1	16	11	forward	77122..77144	forward	78034..78056	rpoA	mRNA:RNA polymerase	strand=-	77901	78890	hit=1
GAGTGAATAGAAAGTTGGATCTAC	24	1	2	6	13	forward	134717..134740	forward	135598..135621	ig-RNA142	ig-RNA	starnd=+	135083	135811	hit=2
CTCACTTTTTCTAAGTAATGGGG	23	2	2	13	9	forward	102856..102878	forward	103779..103801	ig-RNA113	ig-RNA	starnd=+	103703	104503	hit=2
CCTAGGCGTAGAGGAACAACAC	22	2	2	18	6	forward	107036..107057	forward	107960..107981	5S rrn	rRNA	strand=+	107949	108069	hit=2
TGGATTTGAACCAGCGTAGACAT	23	1	2	9	12	forward	29941..29963	forward	30333..30355	trn-Tyr	tRNA	strand=-	30323	30406	hit=1
GGGATCCGGGCGGT	14	2	1	12	12	forward	102050..102063	forward	103054..103067	ig-RNA111	ig-RNA	starnd=+	102838	103566	hit=2
GTTCGGCCTCAATGGGAAAATAAAATGG	28	1		5	12	forward	102154..102181	forward	103158..103185	ig-RNA111	ig-RNA	starnd=+	102838	103566	hit=2
GGTCACGGCGAGACGA	16	2		7	9	forward	106678..106693	forward	107602..107617	4.5S rrn	rRNA	strand=+	107599	107701	hit=2
AGGGATTAAGTGGAACGGAAT	21			3	9	forward	92516..92536	forward	93415..93435	ig-RNA101	ig-RNA	starnd=+	93359	93494	hit=2
TGGTATACAAAGTCAACAGATCG	23			13	8	forward	73546..73568	forward	74440..74462	ig-RNA81	ig-RNA	starnd=+	74381	74484	hit=1
CCGGGATAGCTCAGTTGG	18			9	6	forward	46992..47009	forward	48176..48193	trn-Phe	tRNA	strand=+	48175	48247	hit=1
GGTGAAATGGTAGACACGCGA	21	2		11	17	forward	143322..143342	forward	144301..144321	trn-Leu_2	tRNA	strand=+	144293	144373	hit=2
ATCAGCCTCATGAAAACCTTAT	22	1	1	7	5	forward	32890..32911	forward	33711..33732	psbD	mRNA:PS II	strand=+	32711	33772	hit=1
AGAATTCTTGAACAGCGAA	19	2		7	18	forward	92673..92691	forward	93572..93590	ycf77_1	mRNA:Other	strand=+	93495	93728	hit=2
GTATACAAAGTCAACAGATCGTA	23	1		9	3	forward	73548..73570	forward	74442..74464	ig-RNA81	ig-RNA	starnd=+	74381	74484	hit=1
GTAAGTCATCGGTTCAAATCCG	22	1		15	12	forward	30756..30777	forward	31409..31430	trn-Thr_2	tRNA	strand=+	31369	31440	hit=1
GGCTGTTAACTGATTGGNCGTAG	23		1	5	8	forward	128648..128670	forward	129593..129615	trn-Asn_1	tRNA	strand=+	129565	129636	hit=2
CTAGGCGTAGAGGAACAACACC	22	1		6	1	forward	107037..107058	forward	107961..107982	5S rrn	rRNA	strand=+	107949	108069	hit=2
GGAAATTCTGTTTCGGATAGTT	22	1	2	10	8	forward	125784..125805	forward	126735..126756	ycf1	mRNA:Other	strand=-	123884	129244	hit=1
CGGGATAGCTCAGTTGG	17	1	2	10	9	forward	46993..47009	forward	48177..48193	trn-Phe	tRNA	strand=+	48175	48247	hit=1
TGACAGAAGTTTTGAGAATTCAA	23	1	1	7	3	forward	106650..106672	forward	107574..107596	ig-RNA115	ig-RNA	starnd=+	107501	107598	hit=2
AAGGTCGGCCAGTGAGACGGTG	22	1	1	8	4	forward	104725..104746	forward	105649..105670	23S rrn	rRNA	strand=+	104691	107500	hit=2
TTTTAAAATCGTGAGGGTTCAAGTCC	26	2	1	8	8	forward	46610..46635	forward	47454..47479	trn-Leu_5	tRNA	strand=+	47441	47490	hit=1
TCGTCCATAGGTCAAATCGGATA	23	1	2	9	8	forward	142171..142193	forward	143148..143170	ndh ND2_4	mRNA:NADP	strand=+	142947	143708	hit=2
TCTGGTGTCCTAGGCGTAGAGGA	23		1	7	3	forward	107028..107050	forward	107952..107974	5S rrn	rRNA	strand=+	107949	108069	hit=2
GAGTGAATAGAAAGTTGGATCTACA	25			5	8	forward	134717..134741	forward	135598..135622	ig-RNA142	ig-RNA	starnd=+	135083	135811	hit=2
GATCAGCCTCATGAAAACCTTATATTCCC	29		1	3	2	forward	32889..32917	forward	33710..33738	psbD	mRNA:PS II	strand=+	32711	33772	hit=1
GTTCAAATCCAATAGTAGG	19	2	1	7	10	forward	51002..51020	forward	52108..52126	trn-Met_1	tRNA	strand=+	52056	52128	hit=1
NGGGATATGGCGGAATTGGTAGAC	24	1	2	9	6	forward	46249..46272	forward	46894..46917	trn-Leu_4	tRNA	strand=+	46894	46928	hit=1
GGTAAGAAGGGGTAGAGAAA	20	2		4	6	forward	105283..105302	forward	106207..106226	23S rrn	rRNA	strand=+	104691	107500	hit=2
CTCTTAGGAAGCAGTGCTAG	20	3		11	6	forward	113384..113403	forward	114300..114319	trn-Leu_1	tRNA	strand=+	114270	114349	hit=1
AGCCTCATGAAAACCTT	17			9	7	forward	32893..32909	forward	33714..33730	psbD	mRNA:PS II	strand=+	32711	33772	hit=1
GATCAGCCTCATGAAAACCTTA	22	1		3	5	forward	32889..32910	forward	33710..33731	psbD	mRNA:PS II	strand=+	32711	33772	hit=1
TGATTGGTCGTAGGTTCGAA	20	1	1	3	9	forward	128658..128677	forward	129603..129622	trn-Asn_1	tRNA	strand=+	129565	129636	hit=2
TGAACTCTCGGGAGAATCGATGAC	24			7	14	forward	107812..107835	forward	108724..108747	ig-RNA118	ig-RNA	starnd=+	108376	109012	hit=2
GTTAACTGATTGGTCGTAGGTTCG	24		2	9	8	forward	128652..128675	forward	129597..129620	trn-Asn_1	tRNA	strand=+	129565	129636	hit=2
TGAGAAATCTTTCGCTTGTAAAC	23		3	11	7	forward	28553..28575	forward	28879..28901	ig-RNA27	ig-RNA	starnd=+	28812	29800	hit=1
AAGAGACTCATAGAATGGCAGAGG	24		2	9	4	forward	140147..140170	forward	141119..141142	rps7_1	mRNA:ribosomal protein S	strand=+	140704	141171	hit=2
TGGTAAAGGTCGTAATGCCAGAGG	24	1	1	6	9	forward	151914..151937	forward	152916..152939	rpl2_1	mRNA:ribosomal protein L	strand=+	152806	153195	hit=2
GCGGACTACCTGCACCTGGACAGAAAGA	28		1	2	3	forward	105816..105843	forward	106740..106767	23S rrn	rRNA	strand=+	104691	107500	hit=2
AGCCTCATGAAAACCTTATATTCCCTG	27	1	1	7	3	forward	32893..32919	forward	33714..33740	psbD	mRNA:PS II	strand=+	32711	33772	hit=1
CGAACTGAACTAAGAGC	17			8	10	forward	65238..65254	forward	66284..66300	trn-Trp	tRNA	strand=-	66229	66302	hit=1
TCGGGTGAATTCAATAATAGACGC	24			10	7	forward	143679..143702	forward	144665..144688	ig-RNA151	ig-RNA	starnd=+	144374	144920	hit=2
AGAATTCTTGAACAGCGA	18	1		7	9	forward	92673..92690	forward	93572..93589	ycf77_1	mRNA:Other	strand=+	93495	93728	hit=2
GCTCGTTTTT	10	2		8	9	forward	282..291	forward	341..350	ig-RNA2	ig-RNA	starnd=+	77	382	hit=5
GCTCGTTTTT	10	2		8	9	forward	59261..59270	forward	341..350	ig-RNA2	ig-RNA	starnd=+	77	382	hit=5
GCCTTCCAAGCTAACGATGCG	21	2	1	5	10	forward	9136..9156	forward	9389..9409	trn-Gly_2	tRNA	strand=+	9383	9431	hit=1
AGAATTCTTGAACAGCGAACAACC	24			3	11	forward	92673..92696	forward	93572..93595	ycf77_1	mRNA:Other	strand=+	93495	93728	hit=2
AGNTACTAATTCATGATCTGGCAT	24	1		3	3	forward	140502..140525	forward	141473..141496	ig-RNA148	ig-RNA	starnd=+	141172	141853	hit=2
AGAAGAAGGAACCGAGAAGAA	21	1		3	5	forward	108626..108646	forward	109566..109586	ycf1	mRNA:Other	strand=+	109405	110436	hit=2
CAAGCAGTGGGAGGAGCCCT	20	1	1	9	2	forward	104304..104323	forward	105228..105247	23S rrn	rRNA	strand=+	104691	107500	hit=2
TATCCGGTGTGGGCGT	16	1	1	5	5	forward	106397..106412	forward	107321..107336	23S rrn	rRNA	strand=+	104691	107500	hit=2
ATTGGTCGTAGGTTCGAATCCTA	23	2	1	11	4	forward	128660..128682	forward	129605..129627	trn-Asn_1	tRNA	strand=+	129565	129636	hit=2
AAAGATACGGTAGAGCTAGGA	21	1		4	5	forward	127993..128013	forward	128938..128958	ycf1	mRNA:Other	strand=-	123884	129244	hit=2
AGGAACTGGATCGGAAAAAAGAGG	24		1	6	4	forward	86139..86162	forward	87017..87040	ycf2	mRNA:Other	strand=+	86474	93358	hit=2
AGAGGGATCTTGAACTAAGAAAT	23		3	6	9	forward	94005..94027	forward	94913..94935	ig-RNA103	ig-RNA	starnd=+	94357	94940	hit=2
AGTTACTAATTCATGNTCTGGCAT	24	1		3	6	forward	140502..140525	forward	141473..141496	ig-RNA148	ig-RNA	starnd=+	141172	141853	hit=2
GGTGAAATGGTAGACACGCG	20			7	9	forward	143322..143341	forward	144301..144320	trn-Leu_2	tRNA	strand=+	144293	144373	hit=2
TCGTGTTGTCAAAGAGTTGAACT	23	2		9	5	forward	129910..129932	forward	130871..130893	ig-RNA137	ig-RNA	starnd=+	130701	130947	hit=2
AGTTACTAATTCATGANCTGGCAT	24		1	2	5	forward	140502..140525	forward	141473..141496	ig-RNA148	ig-RNA	starnd=+	141172	141853	hit=2
TCAATGGACTCCTGACGTATACGAAGGA	28	1	1	5	5	forward	141263..141290	forward	142234..142261	ndh ND2_3	mRNA:NADP	strand=+	141854	142261	hit=2
CTTGGTGGTGAAATGGTAGACAC	23	1		9	5	forward	143316..143338	forward	144295..144317	trn-Leu_2	tRNA	strand=+	144293	144373	hit=2
GAGTCAGGGCCTAAGA	16	2		6	6	forward	105128..105143	forward	106052..106067	23S rrn	rRNA	strand=+	104691	107500	hit=2
CTTGGTGGTGAAATGGTAGACA	22	2		9	6	forward	143316..143337	forward	144295..144316	trn-Leu_2	tRNA	strand=+	144293	144373	hit=2
GATATAGCTCAGTTGGTAGAGCTCC	25	1		7	9	forward	102745..102769	forward	103668..103692	trn-Ala_3	tRNA	strand=+	103665	103702	hit=2
AAAAGATACGGTAGAGCTAGG	21		1	5	5	forward	127992..128012	forward	128937..128957	ycf1	mRNA:Other	strand=-	123884	129244	hit=2
CTAACGATGCGGGTTCGATTCCC	23	1		10	4	forward	9146..9168	forward	9399..9421	trn-Gly_2	tRNA	strand=+	9383	9431	hit=1
ATGGTAGACACGCGAGACTCAAAAT	25	1	1	10	3	forward	143328..143352	forward	144307..144331	trn-Leu_2	tRNA	strand=+	144293	144373	hit=2
AGATCAAATTATTTCGTGGATTGG	24	1		5	8	forward	84867..84890	forward	85750..85773	rpl2_4	mRNA:ribosomal protein L	strand=-	85454	85843	hit=2
TCACTGATCGAGCGCTCTTG	20			8	3	forward	104895..104914	forward	105819..105838	23S rrn	rRNA	strand=+	104691	107500	hit=2
GTTCGGTTTTGAATTAGAGACGTT	24		2	5	6	forward	9070..9093	forward	9323..9346	ig-RNA12	ig-RNA	starnd=+	8669	9382	hit=1
TTTTTCCCCAGTTCAAATCCGG	22		1	8	3	forward	27084..27105	forward	27413..27434	trn-Cys	tRNA	strand=+	27373	27443	hit=1
CTTGGTGGTGAAATGGTAGACACGC	25	1	1	9	6	forward	143316..143340	forward	144295..144319	trn-Leu_2	tRNA	strand=+	144293	144373	hit=2
AATTGTCTTGATCGTGGGATA	21	1		3	3	forward	148153..148173	forward	149145..149165	ycf2	mRNA:Other	strand=-	145291	152175	hit=2
GTTAACTGATTGGTCGTAGGTTCGAATCCTA	31	1	1	4	10	forward	128652..128682	forward	129597..129627	trn-Asn_1	tRNA	strand=+	129565	129636	hit=2
GTCGTTACCTTAACCGCAAGGAGG	24	1	1	6	5	forward	101466..101489	forward	102395..102418	16S rrn	rRNA	strand=+	101012	102502	hit=2
GGGGATATGGCGGAATTGGNAGAC	24	2		6	5	forward	46249..46272	forward	46894..46917	trn-Leu_4	tRNA	strand=+	46894	46928	hit=1
CGGAAAAAGAAATCATAATAACT	23	1	1	5	5	forward	153446..153468	forward	154442..154464	ig-RNA157	ig-RNA	starnd=+	154313	154478	hit=2
GCTGATCTTCCCCAAGAGCTC	21	1		1	6	forward	106239..106259	forward	107163..107183	23S rrn	rRNA	strand=+	104691	107500	hit=2
TTAAAGGGTCTCTCGG	16			12		forward	8445..8460	forward	8700..8715	ig-RNA12	ig-RNA	starnd=+	8669	9382	hit=1
AACGGATTCTAGCCAATTGAACGG	24	2		7	4	forward	86756..86779	forward	87634..87657	ycf2	mRNA:Other	strand=+	86474	93358	hit=2
GATGACAGGATTTGAACCCGTGACA	25		1	2	4	forward	65450..65474	forward	66494..66518	trn-Pro	tRNA	strand=-	66490	66563	hit=1
GGGGATATGGCGGAATTGGNAGA	23	2		4	8	forward	46249..46271	forward	46894..46916	trn-Leu_4	tRNA	strand=+	46894	46928	hit=1
TGAGGCGCAGCAGTTGACTGGA	22		1	2	4	forward	104604..104625	forward	105528..105549	23S rrn	rRNA	strand=+	104691	107500	hit=2
TGGAGACTCAAATGGTGGATATGC	24	1		4	3	forward	142215..142238	forward	143192..143215	ndh ND2_4	mRNA:NADP	strand=+	142947	143708	hit=2
GGGACAAAGGGTCGCG	16	1		3	3	forward	101275..101290	forward	102204..102219	16S rrn	rRNA	strand=+	101012	102502	hit=2
GCGTTAGAGCATTGAGAGGACC	22		1	4	2	forward	106409..106430	forward	107333..107354	23S rrn	rRNA	strand=+	104691	107500	hit=2
CGAGGGACGGAGGAG	15	2		4	6	forward	105208..105222	forward	106132..106146	23S rrn	rRNA	strand=+	104691	107500	hit=2
AGGAACCGAGAAGAAAGTATCAGC	24		2	8	3	forward	108632..108655	forward	109572..109595	ycf1	mRNA:Other	strand=+	109405	110436	hit=2
CCGGGACAAAGGGTCGCGATCCC	23	1		6	1	forward	101273..101295	forward	102202..102224	16S rrn	rRNA	strand=+	101012	102502	hit=2
TGCGGAAAAATAGCTC	16		1	3	2	forward	107119..107134	forward	108043..108058	5S rrn	rRNA	strand=+	107949	108069	hit=2
AAGAATTCTTGAACAGCGA	19			8	5	forward	92672..92690	forward	93571..93589	ycf77_1	mRNA:Other	strand=+	93495	93728	hit=2
GGTAGTTCGACCGCGAAATTTTT	23		1	4	3	forward	73900..73922	forward	74794..74816	ig-RNA82	ig-RNA	starnd=+	74707	74840	hit=1
ATCAGGTCATGTAGGAACAAGGTT	24			5	8	forward	129966..129989	forward	130927..130950	4.5S rrn	rRNA	strand=-	130948	131050	hit=2
GGTGTTCGGAAATGGTTGAAGT	22	1		5	1	forward	31848..31869	forward	32669..32690	ig-RNA31	ig-RNA	starnd=+	31441	32710	hit=1
AGTTACTAATTCNTGATCTGGCAT	24	1		3	3	forward	140502..140525	forward	141473..141496	ig-RNA148	ig-RNA	starnd=+	141172	141853	hit=2
AGGGGAAGGAAGAAAGCGAATCGA	24	1		4	3	forward	12797..12820	forward	13109..13132	ig-RNA17	ig-RNA	starnd=+	12799	13261	hit=1
TAGATCTGGTCCAAGAAGCACTAC	24	2		6	4	forward	73620..73643	forward	74514..74537	psbH	mRNA:PS II	strand=+	74485	74706	hit=1
TGAGCTACTGAGGAACAACGGGAG	24	1		4	6	forward	108131..108154	forward	109071..109094	trn-Asn_2	tRNA	strand=-	109013	109084	hit=2
GGGTGGGGCTTGTAGCTCAGAGG	23	1		4	1	forward	107388..107410	forward	108297..108319	trn-Arg_3	tRNA	strand=+	108302	108375	hit=2
GGAAAAATAGCTCGACGC	18	2		6	7	forward	107122..107139	forward	108046..108063	5S rrn	rRNA	strand=+	107949	108069	hit=2
TGGATTGGATTTCACTTGACTGTC	24	1		3	6	forward	84883..84906	forward	85766..85789	rpl2_4	mRNA:ribosomal protein L	strand=-	85454	85843	hit=2
GTAAGATCTTGGAGATTGTGTAA	23	1	1	4	7	forward	7406..7428	forward	7561..7583	psbI	mRNA:PS II	strand=+	7583	7693	hit=1
GATAGGTCTTCCAAAGAACAAGGC	24	1		6	5	forward	92028..92051	forward	92927..92950	ycf2	mRNA:Other	strand=+	86474	93358	hit=2
TAACTTATTAGACACCATGATCAA	24	1	1	6	4	forward	51023..51046	forward	52129..52152	ig-RNA54	ig-RNA	starnd=+	52129	52264	hit=1
AGGGATGACAGGATTTGAACC	21	1		3	2	forward	65447..65467	forward	66491..66511	trn-Pro	tRNA	strand=-	66490	66563	hit=1
CGGGATAGCTCAGTTGGTA	19			7	6	forward	46993..47011	forward	48177..48195	trn-Phe	tRNA	strand=+	48175	48247	hit=1
GAGACATAGAGCTAAAGAGAGAGC	24	1		2	6	forward	94366..94389	forward	95274..95297	ndh ND2_1	mRNA:NADP	strand=-	94941	95702	hit=2
CAGTGGTTAGAGTATTGCTTTC	22	1	1	6	5	forward	50962..50983	forward	52068..52089	trn-Met_1	tRNA	strand=+	52056	52128	hit=1
AGGGCATATCGGTTGAAGTAGATT	24			4	11	forward	83871..83894	forward	84759..84782	rpl2_3	mRNA:ribosomal protein L	strand=-	84337	84771	hit=2
AGATCGATATGAACATCATGAGCT	24	1		6	3	forward	128062..128085	forward	129007..129030	ycf1	mRNA:Other	strand=-	123884	129244	hit=2
GGCATGGCCGAGTGGTAAGG	20	2		9	2	forward	27047..27066	forward	27376..27395	trn-Cys	tRNA	strand=+	27373	27443	hit=1
GGGGANATGGCGGAATTGGTAGACGCTACG	30	2		6	6	forward	46249..46278	forward	46894..46923	trn-Leu_4	tRNA	strand=+	46894	46928	hit=1
AGTAGCTCAGTGGTAG	16		1	7	7	forward	128625..128640	forward	129570..129585	trn-Asn_1	tRNA	strand=+	129565	129636	hit=2
GAGGTCCTGCGGAAAAATAG	20		1	3	3	forward	107112..107131	forward	108036..108055	5S rrn	rRNA	strand=+	107949	108069	hit=2
GTAAGCTCCCAAGCAGTGGGAGGAGCCCT	29		1	4	3	forward	104295..104323	forward	105219..105247	23S rrn	rRNA	strand=+	104691	107500	hit=2
GAAATAGAACATGAAACCGTAAGCTCC	27		1	2	4	forward	104277..104303	forward	105201..105227	23S rrn	rRNA	strand=+	104691	107500	hit=2
GCTAGTGACTGGAGTGAAGTCGT	23	1		5	5	forward	101507..101529	forward	102436..102458	16S rrn	rRNA	strand=+	101012	102502	hit=2
TGACCTATGGACGAATATGCAAG	23	1		4	7	forward	94580..94602	forward	95488..95510	ndh ND2_1	mRNA:NADP	strand=-	94941	95702	hit=2
AGCAGTGCTAGAGCATCTCGG	21	1		1	4	forward	113393..113413	forward	114309..114329	trn-Leu_1	tRNA	strand=+	114270	114349	hit=1
GCCCTTTTAACTCAGTGGTAGAGT	24	1		4	8	forward	30716..30739	forward	31369..31392	trn-Thr_2	tRNA	strand=+	31369	31440	hit=1
GCAGGGACGAAAGTCGGCCTTA	22	1	1	5	5	forward	106151..106172	forward	107075..107096	23S rrn	rRNA	strand=+	104691	107500	hit=2
AAGGTGTTCGGAAATGGTTGAAG	23	1		2	4	forward	31846..31868	forward	32667..32689	ig-RNA31	ig-RNA	starnd=+	31441	32710	hit=1
ACCGTAAGCTCCCAAGCAGTGGGAGGAGCCC	31	1		4	1	forward	104292..104322	forward	105216..105246	23S rrn	rRNA	strand=+	104691	107500	hit=2
AGGACCTCACGAACATTTGGC	21	1		4	3	forward	147138..147158	forward	148124..148144	ycf2	mRNA:Other	strand=-	145291	152175	hit=2
AAAATAGGTACTGGAAGTGGA	21		1	8	2	forward	111637..111657	forward	112577..112597	ndh ND5	mRNA:NADP	strand=-	110398	112638	hit=1
TCGTGTCACCAGTTCAAATCTG	22			5	8	forward	47032..47053	forward	48216..48237	trn-Phe	tRNA	strand=+	48175	48247	hit=1
TTCGAGTCCGAGTAGCGGCA	20	1		8	5	forward	113414..113433	forward	114330..114349	trn-Leu_1	tRNA	strand=+	114270	114349	hit=1
ATTGGTAGACGCTACG	16	1		8	4	forward	46263..46278	forward	46908..46923	trn-Leu_4	tRNA	strand=+	46894	46928	hit=1
GAAATAGGGATTAAGTGGAACGGA	24	1		1	5	forward	92511..92534	forward	93410..93433	ig-RNA101	ig-RNA	starnd=+	93359	93494	hit=2
ATCGAACCATGAACGAAGAAAGGC	24	1		3	5	forward	129739..129762	forward	130700..130723	5S rrn	rRNA	strand=-	130580	130700	hit=2
AAGAATTCTTGAACAGCGAA	20	1		6	6	forward	92672..92691	forward	93571..93590	ycf77_1	mRNA:Other	strand=+	93495	93728	hit=2
GGATAGCTCAGTTGGTAGAG	20	1	1	8	3	forward	46995..47014	forward	48179..48198	trn-Phe	tRNA	strand=+	48175	48247	hit=1
CGTAGGCCTCCCAAAAGGTA	20	1		4	2	forward	106038..106057	forward	106962..106981	23S rrn	rRNA	strand=+	104691	107500	hit=2
GGCTAGTATGGTAGAAAGA	19	2		3	8	forward	28246..28264	forward	28566..28584	ig-RNA26	ig-RNA	starnd=+	28179	28706	hit=1
CAATCGTAGATGTTATGCCCGTA	23		1	6	5	forward	7042..7064	forward	7120..7142	psbK	mRNA:PS II	strand=+	7017	7202	hit=1
TGGTCGTAGGTTCGAATCC	19	1	1	12		forward	128662..128680	forward	129607..129625	trn-Asn_1	tRNA	strand=+	129565	129636	hit=2
CACGAAAGGCGTAACGATCT	20	1	1	4	6	forward	105746..105765	forward	106670..106689	23S rrn	rRNA	strand=+	104691	107500	hit=2
AGAATGATTCGGAGTTCTTGCAGA	24	1	1	5	6	forward	91978..92001	forward	92877..92900	ycf2	mRNA:Other	strand=+	86474	93358	hit=2
CGAGGTCTCTGGTTCAAATCCAGGATGG	28	1		1	6	forward	102646..102673	forward	103570..103597	trn-Ile_6	tRNA	strand=+	103567	103601	hit=2
GGCGAAAGCCTGACGGAGCAATG	23	1		3	2	forward	100430..100452	forward	101359..101381	16S rrn	rRNA	strand=+	101012	102502	hit=2
CGACGTCGACTAAAACC	17			6	6	forward	9115..9131	forward	9368..9384	trn-Gly_2	tRNA	strand=+	9383	9431	hit=1
TGGGGCTTGTAGCTCAGAGGATTA	24	1		2	3	forward	107391..107414	forward	108300..108323	trn-Arg_3	tRNA	strand=+	108302	108375	hit=2
TTATGCTCTGACCCGAGT	18	1		2	5	forward	104134..104151	forward	105058..105075	23S rrn	rRNA	strand=+	104691	107500	hit=2
AAGGAAGCTATAAGTAATGCA	21	1	1	5	6	forward	100054..100074	forward	100983..101003	ig-RNA109	ig-RNA	starnd=+	100781	101011	hit=2
AGGGATNTAACTCAGCGGTAGA	22		2	6	5	forward	99780..99801	forward	100709..100730	trn-Val_4	tRNA	strand=+	100709	100780	hit=2
GATCAGCCTCATGAAAACC	19	1		5	3	forward	32889..32907	forward	33710..33728	psbD	mRNA:PS II	strand=+	32711	33772	hit=1
TGTGATTGTTCCAGAAGAAATGA	23	2		4	7	forward	127966..127988	forward	128911..128933	ycf1	mRNA:Other	strand=-	123884	129244	hit=2
GCGTAGAGGAACAACACCAA	20	1		6	2	forward	107041..107060	forward	107965..107984	5S rrn	rRNA	strand=+	107949	108069	hit=2
GGAGCAATGCCGCGTGGAGGTAGAAGGC	28	1		5	2	forward	100444..100471	forward	101373..101400	16S rrn	rRNA	strand=+	101012	102502	hit=2
CGGAGCAATGAACTTATTTGAAG	23	1		3	2	forward	33090..33112	forward	33911..33933	psbC	mRNA:PS II	strand=+	33756	35141	hit=1
CTTTTGTTTACCGAGG	16	1		8	4	forward	44052..44067	forward	44877..44892	trn-Ser_3	tRNA	strand=+	44827	44913	hit=1
ACAAGAATTCTTGAACAGCGAACAAC	26		1	3	2	forward	92670..92695	forward	93569..93594	ycf77_1	mRNA:Other	strand=+	93495	93728	hit=2
TCGGAGCGAAAAAGCAATGTCACTCGA	27	1		3	3	forward	145080..145106	forward	146066..146092	ycf2	mRNA:Other	strand=-	145291	152175	hit=2
AGGGGTAGAGAAAATGCC	18	1		3	3	forward	105290..105307	forward	106214..106231	23S rrn	rRNA	strand=+	104691	107500	hit=2
AGGAAAAGAATTGCGATAGCTAAA	24		1	4	2	forward	40089..40112	forward	38726..38749	psaB	mRNA:PS I	strand=-	37375	39579	hit=1
TAGGAACGAGAATGAAGAGTGCAG	24	1		7	3	forward	28434..28457	forward	28757..28780	psbM	mRNA:PS II	strand=-	28707	28811	hit=1
TGGTAGACACGCGAGACTCAAA	22	1		5		forward	143329..143350	forward	144308..144329	trn-Leu_2	tRNA	strand=+	144293	144373	hit=2
TCAGGGGCCTGATAGGCGGT	20			8	3	forward	103548..103567	forward	104472..104491	ig-RNA113	ig-RNA	starnd=+	103703	104503	hit=2
AGCTATTAAACGAGAACTTTGGT	23	1		3	4	forward	8754..8776	forward	9008..9030	ig-RNA12	ig-RNA	starnd=+	8669	9382	hit=1
TGGGCACTGTCTCGGAGAGAGGCTCG	26	1		3	2	forward	105765..105790	forward	106689..106714	23S rrn	rRNA	strand=+	104691	107500	hit=2
ATATAGTCGAATGGTAAAATTTCTC	25		1	4	3	forward	35624..35648	forward	36494..36518	trn-Gly_3	tRNA	strand=+	36490	36560	hit=1
AGACCTAGGATGTAGAAGATCAT	23		1	6	3	forward	152653..152675	forward	153655..153677	ig-RNA156	ig-RNA	starnd=+	153196	153877	hit=2
ATGGACCCGAACCTGGGTGATCT	23	1		4	2	forward	104443..104465	forward	105367..105389	23S rrn	rRNA	strand=+	104691	107500	hit=2
AATGATTCGGAGTTCTTGCAGAGC	24	1		4	3	forward	91980..92003	forward	92879..92902	ycf2	mRNA:Other	strand=+	86474	93358	hit=2
TGGATACTAGGCGCTGTGCGT	21		1	2	3	forward	100850..100870	forward	101779..101799	16S rrn	rRNA	strand=+	101012	102502	hit=2
TGGTGTCCTAGGCGTAGA	18		1	1	4	forward	107030..107047	forward	107954..107971	5S rrn	rRNA	strand=+	107949	108069	hit=2
AGGTAAACGTCCTGTAGTAAG	21		1	3	4	forward	153126..153146	forward	154123..154143	rpl2_2	mRNA:ribosomal protein L	strand=+	153878	154312	hit=2
ATAGTCGAATGGTAAAAT	18			8	3	forward	35626..35643	forward	36496..36513	trn-Gly_3	tRNA	strand=+	36490	36560	hit=1
CGCTCAGTGATAAAGGAGGTA	21	1		3	3	forward	104810..104830	forward	105734..105754	23S rrn	rRNA	strand=+	104691	107500	hit=2
CGGTATCTGGGGAAT	15	1		3	2	forward	100513..100527	forward	101442..101456	16S rrn	rRNA	strand=+	101012	102502	hit=2
AAAAGGTACTTTTGGAACGCCAAT	24		1	5		forward	70932..70955	forward	71853..71876	clpP_3	mRNA:ATP	strand=-	71812	71882	hit=1
AGAACCTTTTGAATCAAGTAGT	22	1		2	7	forward	114640..114661	forward	115559..115580	ig-RNA124	ig-RNA	starnd=+	115448	115664	hit=1
TGAAATAGGGATTAAGTGGAACGG	24	1		3	2	forward	92510..92533	forward	93409..93432	ig-RNA101	ig-RNA	starnd=+	93359	93494	hit=2
TGTTTCGGTGCGGGC	15		1	6	4	forward	104644..104658	forward	105568..105582	23S rrn	rRNA	strand=+	104691	107500	hit=2
CCGCGTGCCTGTTGAAGAATG	21	1		5	1	forward	104333..104353	forward	105257..105277	23S rrn	rRNA	strand=+	104691	107500	hit=2
GGGGATATGGCGGANTTGGTAGA	23		1	4	3	forward	46249..46271	forward	46894..46916	trn-Leu_4	tRNA	strand=+	46894	46928	hit=1
CCCCGTAGGAACTACGAGATCACC	24			5	6	forward	103162..103185	forward	104085..104108	ig-RNA113	ig-RNA	starnd=+	103703	104503	hit=2
TGGATATATAGGAATCAAAATCTG	24	1		4	5	forward	84049..84072	forward	84932..84955	ig-RNA97	ig-RNA	starnd=+	84772	85453	hit=2
ATAGAAGGGCAGAAT	15		1	6	1	forward	129852..129866	forward	130813..130827	ig-RNA137	ig-RNA	starnd=+	130701	130947	hit=2
GGTGACCGATAGCGAAGT	18		1	4	3	forward	104217..104234	forward	105141..105158	23S rrn	rRNA	strand=+	104691	107500	hit=2
AGTATGGGATCCGTAGTAGGC	21	1		5		forward	56921..56941	forward	58077..58097	accD	mRNA:Other	strand=+	57075	58541	hit=1
ACCGAACTGAACTAAGAGC	19	1		3	7	forward	65236..65254	forward	66282..66300	trn-Trp	tRNA	strand=-	66229	66302	hit=1
GGGCGTAAAGCGTCTGTAGGTGGCTTTTTAA	31		1	1	5	forward	100596..100626	forward	101525..101555	16S rrn	rRNA	strand=+	101012	102502	hit=2
CGGGTATAGTTTAGTGGT	18	1		3	2	forward	8392..8409	forward	8647..8664	trn-Gly_1	tRNA	strand=+	8646	8668	hit=1
TGTGGTTAGGTATTGGAGCAACAT		1		3	5	forward	76727..76750	forward	77611..77634	mRNA:,Cytochrome	strand=+	77198	77672	hit=1	length=24
CAGGGTAAGAAGGGGTAGAGAAAAT	25	1		4	1	forward	105280..105304	forward	106204..106228	23S rrn	rRNA	strand=+	104691	107500	hit=2
ATTCACGTTTGGCATATGC	19	1			6	forward	54961..54979	forward	56101..56119	rbcL	mRNA:Rubisco	strand=+	54958	56397	hit=1
TGACTTCGAAAGAATTGAACGAGG	24	1		1	6	forward	138786..138809	forward	139758..139781	ig-RNA145	ig-RNA	starnd=+	137941	139855	hit=2
TGAAGATAGTTCTAGATCTGGTCC	24	1		6	3	forward	73608..73631	forward	74502..74525	psbH	mRNA:PS II	strand=+	74485	74706	hit=1
AACCATGAACCAGAATAGAAGAGC	24	1		3	3	forward	95659..95682	forward	96573..96596	ndh ND2_2	mRNA:NADP	strand=-	96388	96795	hit=2
GGATGTCAGCGGTTCGAG	18		1	3	7	forward	103583..103600	forward	104507..104524	trn-Ala_4	tRNA	strand=+	104504	104538	hit=2
CGTAGGCTGAGGAGCAA	17		1	4	2	forward	100244..100260	forward	101173..101189	16S rrn	rRNA	strand=+	101012	102502	hit=2
GTTGACTTTTAAAATCGTGA	20			4	7	forward	46604..46623	forward	47448..47467	trn-Leu_5	tRNA	strand=+	47441	47490	hit=1
GGGGNTATGGCGGAATTGGTAGAC	24		1	4	3	forward	46249..46272	forward	46894..46917	trn-Leu_4	tRNA	strand=+	46894	46928	hit=1
GGGGATATGGCGGANTTGGTAGAC	24	1		3	5	forward	46249..46272	forward	46894..46917	trn-Leu_4	tRNA	strand=+	46894	46928	hit=1
TGTAGAATTATTACGCGGAAGT		1		2	5	forward	75222..75243	forward	76139..76160	mRNA:,Cytochrome	strand=+	75651	76292	hit=1	length=22
GCTAACTCTGTGCCAGCA	18	1			5	forward	100536..100553	forward	101465..101482	16S rrn	rRNA	strand=+	101012	102502	hit=2
AATGCCACTCGAACCCAGAGCTAG	24		1	4	2	forward	104559..104582	forward	105483..105506	23S rrn	rRNA	strand=+	104691	107500	hit=2
GAGTGGTTGAAGGCGTAACATTG	23		1	3	6	forward	44014..44036	forward	44839..44861	trn-Ser_3	tRNA	strand=+	44827	44913	hit=1
AGACTGAGAAGAATCTTGAAG	21		1	2	3	forward	73811..73831	forward	74705..74725	psbH	mRNA:PS II	strand=+	74485	74706	hit=1
AGATGGGCTGTCAAGAACGTAGAG	24	1		3	2	forward	102921..102944	forward	103844..103867	ig-RNA113	ig-RNA	starnd=+	103703	104503	hit=2
GCTATTAAACGAGAACTTTGGTT	23	1		4	3	forward	8755..8777	forward	9009..9031	ig-RNA12	ig-RNA	starnd=+	8669	9382	hit=1
GTCGTGAGACAGTTCGGTC	19	1		2	4	forward	106376..106394	forward	107300..107318	23S rrn	rRNA	strand=+	104691	107500	hit=2
TTGGTGGTGAAATGGTAGACAC	22	1		6	3	forward	143317..143338	forward	144296..144317	trn-Leu_2	tRNA	strand=+	144293	144373	hit=2
TAACTGATTGGTCGTAGGTTCGAA	24	1		5		forward	128654..128677	forward	129599..129622	trn-Asn_1	tRNA	strand=+	129565	129636	hit=2
GTATAGTTTAGTGGT	15		1	4	5	forward	8395..8409	forward	8650..8664	trn-Gly_1	tRNA	strand=+	8646	8668	hit=1
TAGGGTGATCCTTTTGTCGACGGA	24	1		3	4	forward	95123..95146	forward	96037..96060	ig-RNA104	ig-RNA	starnd=+	95703	96387	hit=2
AAATTGGTAGACACGCTG	18	1		4	5	forward	113366..113383	forward	114282..114299	trn-Leu_1	tRNA	strand=+	114270	114349	hit=1
GAAATGTTGGCTAGGTAAACGTCC	24	1		3	3	forward	153114..153137	forward	154111..154134	rpl2_2	mRNA:ribosomal protein L	strand=+	153878	154312	hit=2
GGGACGGAGGAGGCTAG	17	1		5	1	forward	105211..105227	forward	106135..106151	23S rrn	rRNA	strand=+	104691	107500	hit=2
GTAGGAACGAGAATGAAGAGTGC	23		1	3	4	forward	28433..28455	forward	28756..28778	psbM	mRNA:PS II	strand=-	28707	28811	hit=1
CGGATGAGTTGTGGT	15		1	4	2	forward	104535..104549	forward	105459..105473	23S rrn	rRNA	strand=+	104691	107500	hit=2
AGCCTCATGAAAACCTTATATTCCCTGA	28	1		2	3	forward	32893..32920	forward	33714..33741	psbD	mRNA:PS II	strand=+	32711	33772	hit=1
CGGCGGTGAATTCGTTCCCGGG	22	1		4	1	forward	101397..101418	forward	102326..102347	16S rrn	rRNA	strand=+	101012	102502	hit=2
AAGAGGGATCTTGAACTAAGA	21		1	3	5	forward	94004..94024	forward	94912..94932	ig-RNA103	ig-RNA	starnd=+	94357	94940	hit=2
CCTTTTAACTCAGTGGTAG	19	1		5	4	forward	30718..30736	forward	31371..31389	trn-Thr_2	tRNA	strand=+	31369	31440	hit=1
CATTGGAACTGTTATGTAGACTTT	24		1	6	2	forward	44032..44055	forward	44857..44880	trn-Ser_3	tRNA	strand=+	44827	44913	hit=1
TTAAATTCTGTAGGGGGCGTA	21		1	4	1	forward	34108..34128	forward	34929..34949	psbC	mRNA:PS II	strand=+	33756	35141	hit=1
CCGTAGGAACTACGAGATCACC	22	1		2	3	forward	103164..103185	forward	104087..104108	ig-RNA113	ig-RNA	starnd=+	103703	104503	hit=2
GCGTCCATTGTCTAATGGATAGGAC	25		1	2	3	forward	9321..9345	forward	9590..9614	trn-Arg_2	tRNA	strand=+	9590	9661	hit=1
TCTGGTGTCCTAGGCGTAGAG	21	1		5	2	forward	107028..107048	forward	107952..107972	5S rrn	rRNA	strand=+	107949	108069	hit=2
TTGACTTCTGGTTCCGGCGAACGA	24		1	4	4	forward	40965..40988	forward	41826..41849	psaA	mRNA:PS I	strand=-	39605	41857	hit=1
NAACAGACCGGTAGACTTGAA	21	1		4	1	forward	106756..106776	forward	107680..107700	4.5S rrn	rRNA	strand=+	107599	107701	hit=2
AGGATTGATCTGTAATACGGGAA	23		1	2	4	forward	43410..43432	forward	44239..44261	ig-RNA42	ig-RNA	starnd=+	43752	44826	hit=1
AGGAGGAATCAATGAAAGGACAT	23		1	2	4	forward	85585..85607	forward	86463..86485	ycf2	mRNA:Other	strand=+	86474	93358	hit=2
AGGATGATGAAAAGCTTAACACCT	24	1		2	5	forward	107141..107164	forward	108065..108088	5S rrn	rRNA	strand=+	107949	108069	hit=2
GTTCGAGCCTGATTAT	16		1	3	6	forward	99831..99846	forward	100760..100775	trn-Val_4	tRNA	strand=+	100709	100780	hit=2
CATGACTTGTAGGGAGGGACTTA	23		1	2	3	forward	53796..53818	forward	54936..54958	rbcL	mRNA:Rubisco	strand=+	54958	56397	hit=1
GCTGGGTTCAGAACGTCGTGAGACAGT	27	1		3	2	forward	106362..106388	forward	107286..107312	23S rrn	rRNA	strand=+	104691	107500	hit=2
GGAAGTTGTCGGAATGACTCGTAA	24	1		2	3	forward	43672..43695	forward	44502..44525	ig-RNA42	ig-RNA	starnd=+	43752	44826	hit=1
CGAGTGGTTGAAGGC	15	1		2	5	forward	44013..44027	forward	44838..44852	trn-Ser_3	tRNA	strand=+	44827	44913	hit=1
GAGGGGGTAGGGGTAG	16	1		4	1	forward	99939..99954	forward	100868..100883	ig-RNA109	ig-RNA	starnd=+	100781	101011	hit=2
TAGGCAGTGGCTTGGTTAAGG	21		1	6	1	forward	104367..104387	forward	105291..105311	23S rrn	rRNA	strand=+	104691	107500	hit=2
TGAACCAGCGTAGACATATTGCC	23	1		6	2	forward	29947..29969	forward	30339..30361	trn-Tyr	tRNA	strand=-	30323	30406	hit=1
GCTATGGTGAAATTGGTAGACA	22	1		4	5	forward	113357..113378	forward	114273..114294	trn-Leu_1	tRNA	strand=+	114270	114349	hit=1
CAGCGGTAGAGTGTC	15	1		4	4	forward	99792..99806	forward	100721..100735	trn-Val_4	tRNA	strand=+	100709	100780	hit=2
ATGGAATCGACTCGATCATCAGA	23		1	6		forward	93901..93923	forward	94803..94825	ig-RNA103	ig-RNA	starnd=+	94357	94940	hit=2
GTTGAAGTAGATGAATAGGAGGATCGCTA	29		1	2	4	forward	31862..31890	forward	32683..32711	psbD	mRNA:PS II	strand=+	32711	33772	hit=1
TCGAACTCTTTCAAAGACCCAAC	23		1	4	4	forward	50153..50175	forward	51269..51291	ig-RNA52	ig-RNA	starnd=+	51234	51832	hit=1
ATATAGTCGAATGGTAAA	18	1		2	3	forward	35624..35641	forward	36494..36511	trn-Gly_3	tRNA	strand=+	36490	36560	hit=1
GAGGTACTCAAATTGGATCAGTGA	24		1	4	3	forward	84474..84497	forward	85357..85380	ig-RNA97	ig-RNA	starnd=+	84772	85453	hit=2
GTGAATTCGTTCCCGGG	17		1	2	4	forward	101402..101418	forward	102331..102347	16S rrn	rRNA	strand=+	101012	102502	hit=2
TTGGGGAATATGAGTCGAAGCAAT	24		1	4	2	forward	145802..145825	forward	146788..146811	ycf2	mRNA:Other	strand=-	145291	152175	hit=2
CGTAATGAGGGACGTGATCTTG	22		1	2	3	forward	55108..55129	forward	56248..56269	rbcL	mRNA:Rubisco	strand=+	54958	56397	hit=1
AAGGGATATTGGACATCGTTGAAA	24		1	2	4	forward	112570..112593	forward	113515..113538	rpl32	mRNA:ribosomal protein L	strand=+	113449	113607	hit=1
ATGGATCAAACAAACAAATGAAA	23		1	4	3	forward	28087..28109	forward	28408..28430	ig-RNA26	ig-RNA	starnd=+	28179	28706	hit=1
AGTAGAGATCTCTGAAGTAGA	21	1		4	1	forward	48374..48394	forward	49311..49331	psbG	mRNA:PS II	strand=-	49257	49934	hit=1
GGAGAAGACGCGGGTTCGATTCC	23		1	4	4	forward	35657..35679	forward	36527..36549	trn-Gly_3	tRNA	strand=+	36490	36560	hit=1
AGATGTAGGATACCTATCCAGAAG	24	1		4	2	forward	146966..146989	forward	147952..147975	ycf2	mRNA:Other	strand=-	145291	152175	hit=2
AACAAACGTAGGAAAAGACTCTT	23	1		5	3	forward	27151..27173	forward	27462..27484	ig-RNA25	ig-RNA	starnd=+	27444	28088	hit=1
ATATTGGCTAGTGATTGTGAGGCT	24	1		2	3	forward	129776..129799	forward	130737..130760	ig-RNA137	ig-RNA	starnd=+	130701	130947	hit=2
GATTGGTCGTAGGTT	15	1		3	3	forward	128659..128673	forward	129604..129618	trn-Asn_1	tRNA	strand=+	129565	129636	hit=2
ATGGATAGGACATAGGTCTTCTAA	24	1		4	1	forward	9335..9358	forward	9604..9627	trn-Arg_2	tRNA	strand=+	9590	9661	hit=1
GCCGGGATAGCTCAGTNGG	19		1	3	3	forward	46991..47009	forward	48175..48193	trn-Phe	tRNA	strand=+	48175	48247	hit=1
GTAAGTCATCGGTTCAAA	18	1		3	5	forward	30756..30773	forward	31409..31426	trn-Thr_2	tRNA	strand=+	31369	31440	hit=1
GATCGGATCGAATTGGAAAATGGA	24	1		3	3	forward	147775..147798	forward	148761..148784	ycf2	mRNA:Other	strand=-	145291	152175	hit=2
CAGTAGGAACGAGAATGAAGAGT	23	1		2	3	forward	28431..28453	forward	28754..28776	psbM	mRNA:PS II	strand=-	28707	28811	hit=1
CAGTTGGTAGAGCAGAGGA	19	1		4	2	forward	47003..47021	forward	48187..48205	trn-Phe	tRNA	strand=+	48175	48247	hit=1
TGGATTTGTTGCTAAAATATCGGT	24	1		5	2	forward	12380..12403	forward	12706..12729	atpF_2	mRNA:ATP	strand=-	12654	12798	hit=1
CGACGTCGACTAAAAC	16	1		3	4	forward	9115..9130	forward	9368..9383	trn-Gly_2	tRNA	strand=+	9383	9431	hit=1
ACCATGAACGAAGAAAGGCATGC	23	1		5	3	forward	129744..129766	forward	130705..130727	ig-RNA137	ig-RNA	starnd=+	130701	130947	hit=2
GGACACAGGTGGTGCATGGCTGTCGT	26		1	4	1	forward	101071..101096	forward	102000..102025	16S rrn	rRNA	strand=+	101012	102502	hit=2
TGGTATACAAAGTCAACAGATC	22	1		3	2	forward	73546..73567	forward	74440..74461	ig-RNA81	ig-RNA	starnd=+	74381	74484	hit=1
ATAAGTGATTGTCTGATAATGAGC	24	1		3	2	forward	146351..146374	forward	147337..147360	ycf2	mRNA:Other	strand=-	145291	152175	hit=2
AAAGGAATTGATCGTGATTTTGAAC	25	1		3	2	forward	34267..34291	forward	35088..35112	psbC	mRNA:PS II	strand=+	33756	35141	hit=1
TCGAACCATGAACGAAGAAAGGCA	24	1		4	1	forward	129740..129763	forward	130701..130724	ig-RNA137	ig-RNA	starnd=+	130701	130947	hit=2
AAACCAAAACTGTGGAAGCCTAGA	24	1		4	3	forward	39642..39665	forward	40503..40526	psaA	mRNA:PS I	strand=-	39605	41857	hit=1
AAACAAGAATTNTTGAACAGCG	22	1		3	2	forward	92668..92689	forward	93567..93588	ycf77_1	mRNA:Other	strand=+	93495	93728	hit=2
GTGTCAGGACCTACGGGCCA	20	1		3	3	forward	105985..106004	forward	106909..106928	23S rrn	rRNA	strand=+	104691	107500	hit=2
GGTTAAGGGAACCCACCG	18	1		4	2	forward	104380..104397	forward	105304..105321	23S rrn	rRNA	strand=+	104691	107500	hit=2
AGGNATATAACTCAGCGGTAGA	22		1	2	5	forward	99780..99801	forward	100709..100730	trn-Val_4	tRNA	strand=+	100709	100780	hit=2
GCGAAAGCGAGTCTTCATAGG	21	1		2	3	forward	104406..104426	forward	105330..105350	23S rrn	rRNA	strand=+	104691	107500	hit=2
GGTGCTACTGTAGAAAATACT	21	1		2	4	forward	32535..32555	forward	33356..33376	psbD	mRNA:PS II	strand=+	32711	33772	hit=1
AAGAATTCTAAATTCATGACTTGTAGGGAG	30		1	3	2	forward	53782..53811	forward	54922..54951	ig-RNA56	ig-RNA	starnd=+	54157	54957	hit=1
CAAGGCTAAATACTCCTG	18		1	4	3	forward	104199..104216	forward	105123..105140	23S rrn	rRNA	strand=+	104691	107500	hit=2
GGGGATATAGCTCAGTNGGTA	21		1	1	5	forward	102742..102762	forward	103665..103685	trn-Ala_3	tRNA	strand=+	103665	103702	hit=2
TAACTTCGGGAGAAGGGGTGCCTCCT	26		1	2	3	forward	105491..105516	forward	106415..106440	23S rrn	rRNA	strand=+	104691	107500	hit=2
TAAGGGCATATCGGTTGAAGTAGA	24		1	5	3	forward	83869..83892	forward	84757..84780	rpl2_3	mRNA:ribosomal protein L	strand=-	84337	84771	hit=2
GTAGCGGGTATAGTTTAGTGGTAA	24	1		4	1	forward	8388..8411	forward	8643..8666	trn-Gly_1	tRNA	strand=+	8646	8668	hit=1
GGCCGGACGGAGATT	15	1		5	1	forward	106083..106097	forward	107007..107021	23S rrn	rRNA	strand=+	104691	107500	hit=2
GATCTGGGCACTGTCTCGGA	20	1		3	2	forward	105761..105780	forward	106685..106704	23S rrn	rRNA	strand=+	104691	107500	hit=2
CAAAGGCGGAAAAAGAAATCAT	22		1	3	3	forward	153440..153461	forward	154436..154457	ig-RNA157	ig-RNA	starnd=+	154313	154478	hit=2
GCATCCTAACAGACCGGTNGACTTGAAC	28	1		4	1	forward	106750..106777	forward	107674..107701	4.5S rrn	rRNA	strand=+	107599	107701	hit=2
GTAGAGGAACAACACCAA	18	1		1	4	forward	107043..107060	forward	107967..107984	5S rrn	rRNA	strand=+	107949	108069	hit=2
CATCGGGTCGCACAAATTGCATA	23	1		3	2	forward	69758..69780	forward	70745..70767	clpP_2	mRNA:ATP	strand=-	70653	70944	hit=1
ACGGGAAGACCTAGGATGTAGA	22	1		4	2	forward	152647..152668	forward	153649..153670	ig-RNA156	ig-RNA	starnd=+	153196	153877	hit=2
ACAGGTGAAATCAAAGG	17	1		1	4	forward	54511..54527	forward	55651..55667	rbcL	mRNA:Rubisco	strand=+	54958	56397	hit=1
GGGGATNTAGCTCAGTTGGTA	21		1	2	5	forward	102742..102762	forward	103665..103685	trn-Ala_3	tRNA	strand=+	103665	103702	hit=2
GAGCAATGAACTTATTTGAAGTGG	24		1	4	2	forward	33092..33115	forward	33913..33936	psbC	mRNA:PS II	strand=+	33756	35141	hit=1
GTAGAGCTAGGACAGTTATTGT	22	1		5	2	forward	128002..128023	forward	128947..128968	ycf1	mRNA:Other	strand=-	123884	129244	hit=2
GGCTGTTAACTGATTGGTCGNAG	23	1		3	3	forward	128648..128670	forward	129593..129615	trn-Asn_1	tRNA	strand=+	129565	129636	hit=2
TCAAATCCGGGTGCCGC	17	1		4	2	forward	27096..27112	forward	27425..27441	trn-Cys	tRNA	strand=+	27373	27443	hit=1
CGAGAATGAAGAGTGCAGTAGCAA	24		1	5	2	forward	28440..28463	forward	28763..28786	psbM	mRNA:PS II	strand=-	28707	28811	hit=1
CCCTGAACAGACTGCC	16		1	4	2	forward	101177..101192	forward	102106..102121	16S rrn	rRNA	strand=+	101012	102502	hit=2
CCTCGATGTCGGCTC	15	1		4	1	forward	106282..106296	forward	107206..107220	23S rrn	rRNA	strand=+	104691	107500	hit=2
GCTTGGAGGATTAAAAACATGACTA	25	1		1	5	forward	34915..34939	forward	35733..35757	ycf9	mRNA:Other	strand=+	35751	35939	hit=1
GTTTGGTAAAAAGAATAATCTTA	23		1	1	5	forward	138647..138669	forward	139606..139628	ig-RNA145	ig-RNA	starnd=+	137941	139855	hit=2
GGTGAAATTGGTAGACACG	19		1	2	3	forward	113362..113380	forward	114278..114296	trn-Leu_1	tRNA	strand=+	114270	114349	hit=1
TGTCCTAGGCGTAGAGGAACAACA	24		1	6	1	forward	107033..107056	forward	107957..107980	5S rrn	rRNA	strand=+	107949	108069	hit=2
TCGAGGCAAACTCTGAA	17	1		2	3	forward	104677..104693	forward	105601..105617	23S rrn	rRNA	strand=+	104691	107500	hit=2
GGGGATATGGCGGAATTGGTAGNC	24		1	3	2	forward	46249..46272	forward	46894..46917	trn-Leu_4	tRNA	strand=+	46894	46928	hit=1
TCATGTTGTCAAAGAGTTGAACA	23	1		4	2	forward	129878..129900	forward	130839..130861	ig-RNA137	ig-RNA	starnd=+	130701	130947	hit=2
GGCGAGGTCTCTGGTTCAAATCC	23		1	4	1	forward	102644..102666	forward	103568..103590	trn-Ile_6	tRNA	strand=+	103567	103601	hit=2
TCTAATGGATAGGACATAGGT	21		1	4	1	forward	9331..9351	forward	9600..9620	trn-Arg_2	tRNA	strand=+	9590	9661	hit=1
GGGATGTCAAAATGCATC	18		1	2	3	forward	104955..104972	forward	105879..105896	23S rrn	rRNA	strand=+	104691	107500	hit=2
GGNGATATGGCGGAATTGGTAGA	23		1	1	4	forward	46249..46271	forward	46894..46916	trn-Leu_4	tRNA	strand=+	46894	46928	hit=1
CGTTGACTTTTAAAAT	16		1	2	4	forward	46603..46618	forward	47447..47462	trn-Leu_5	tRNA	strand=+	47441	47490	hit=1
GTGGTGAAATGGTAGA	16		1	3	3	forward	143320..143335	forward	144299..144314	trn-Leu_2	tRNA	strand=+	144293	144373	hit=2
TTGGTGGTGAAATGGTAGACA	21	1		6	1	forward	143317..143337	forward	144296..144316	trn-Leu_2	tRNA	strand=+	144293	144373	hit=2
GAGTCCGAGTAGCGGC	16		1	4	2	forward	113417..113432	forward	114333..114348	trn-Leu_1	tRNA	strand=+	114270	114349	hit=1
TAAGCGATCTGCCGAAGCTG	20	1		3	2	forward	104934..104953	forward	105858..105877	23S rrn	rRNA	strand=+	104691	107500	hit=2
AGCGTAGACATATTGCCAACGAAT	24	1		5	2	forward	29953..29976	forward	30345..30368	trn-Tyr	tRNA	strand=-	30323	30406	hit=1
TCCGGACAACACATACAAAGAAA	23		1	4	1	forward	41011..41033	forward	41872..41894	ig-RNA40	ig-RNA	starnd=+	41858	42583	hit=1
TCNGTTGGTAGAGCTCC	17	1		6	1	forward	102753..102769	forward	103676..103692	trn-Ala_3	tRNA	strand=+	103665	103702	hit=2
ATGATCAATGGTGTCTAATAA	21	1		4	3	forward	51039..51059	forward	52145..52165	ig-RNA54	ig-RNA	starnd=+	52129	52264	hit=1
CCTTTTGTAGCAAAGCATTTATTAAGAAA	29		1	3	2	forward	153394..153422	forward	154390..154418	ig-RNA157	ig-RNA	starnd=+	154313	154478	hit=2
TGTCCTAGTTGATCCTGATTCGAC	24		1	3	2	forward	85162..85185	forward	86045..86068	rpl23_1	mRNA:ribosomal protein L	strand=-	85863	86143	hit=2
CGGCTGTTAACTGATTGGTCGTAGGTTCGA	30	1		2	3	forward	128647..128676	forward	129592..129621	trn-Asn_1	tRNA	strand=+	129565	129636	hit=2
TTGGTCGTAGGTTCGAATCCTA	22	1		4	2	forward	128661..128682	forward	129606..129627	trn-Asn_1	tRNA	strand=+	129565	129636	hit=2
TAGAGCGGTCGGCTGTTAACTGAT	24	1		3	2	forward	128638..128661	forward	129583..129606	trn-Asn_1	tRNA	strand=+	129565	129636	hit=2
GTGGTGAAATGGTAGACAC	19		1	3	3	forward	143320..143338	forward	144299..144317	trn-Leu_2	tRNA	strand=+	144293	144373	hit=2
GTGGTGAAATGGTAGACACG	20		1	2	4	forward	143320..143339	forward	144299..144318	trn-Leu_2	tRNA	strand=+	144293	144373	hit=2
TGAGTCAGGGCCTAAGAT	18	1		2	4	forward	105127..105144	forward	106051..106068	23S rrn	rRNA	strand=+	104691	107500	hit=2
TGGTGAAATTGGTAGACACGCT	22		1	4	3	forward	113361..113382	forward	114277..114298	trn-Leu_1	tRNA	strand=+	114270	114349	hit=1
GAAAGAATTGAACGAGGAGCC	21	1		2	3	forward	138793..138813	forward	139765..139785	ig-RNA145	ig-RNA	starnd=+	137941	139855	hit=2
GTAGCTCAGTGGTAGAGC	18		1	4	3	forward	128626..128643	forward	129571..129588	trn-Asn_1	tRNA	strand=+	129565	129636	hit=2
TCCTGCGGAAAAATAG	16		1	4	1	forward	107116..107131	forward	108040..108055	5S rrn	rRNA	strand=+	107949	108069	hit=2
AGAAGAAGCAATGACGGTA	19	1		2	4	forward	100499..100517	forward	101428..101446	16S rrn	rRNA	strand=+	101012	102502	hit=2
GGATATGGCGGAATTGGTAGACGCT	25	1		1	5	forward	46251..46275	forward	46896..46920	trn-Leu_4	tRNA	strand=+	46894	46928	hit=1
GATATAGTCGAATGGTAAAATTTC	24	1		4	2	forward	35623..35646	forward	36493..36516	trn-Gly_3	tRNA	strand=+	36490	36560	hit=1
CGGGAAGACCTAGGATGTAGAAG	23	1		3	3	forward	152648..152670	forward	153650..153672	ig-RNA156	ig-RNA	starnd=+	153196	153877	hit=2
ATGGTGTCTAATAAGT	16	1		3	4	forward	51046..51061	forward	52152..52167	ig-RNA54	ig-RNA	starnd=+	52129	52264	hit=2
GTAGATAATTGAGAGCTTGTTA	22	1		3	3	forward	1456..1477	forward	1502..1523	ig-RNA3	ig-RNA	starnd=+	1445	1716	hit=1
AGGATGTATTGAACTCATAATTCA	24		1	3	2	forward	146401..146424	forward	147387..147410	ycf2	mRNA:Other	strand=-	145291	152175	hit=2
AGTTCAAATCTGGTTCTT	18		1	3	4	forward	47042..47059	forward	48226..48243	trn-Phe	tRNA	strand=+	48175	48247	hit=2
AGTTCAAATCTGGTTCTT	18		1	3	4	forward	47096..47113	forward	48226..48243	trn-Phe	tRNA	strand=+	48175	48247	hit=2
CCTGGGTGACCGATAGC	17	1		3	3	forward	104213..104229	forward	105137..105153	23S rrn	rRNA	strand=+	104691	107500	hit=2
GCGTAACATTGGAACTGTTA	20	1		4	1	forward	44026..44045	forward	44851..44870	trn-Ser_3	tRNA	strand=+	44827	44913	hit=1
TGGTGTCTAATAAGT	15	1		4	3	forward	51047..51061	forward	52153..52167	ig-RNA54	ig-RNA	starnd=+	52129	52264	hit=2
CTATAAAATCGATTCATCGTCAAG	24		1	2	4	forward	28642..28665	forward	28968..28991	ig-RNA27	ig-RNA	starnd=+	28812	29800	hit=1
TCCATGGGCAGGCAAGAGA	19	1		3	2	forward	103912..103930	forward	104836..104854	23S rrn	rRNA	strand=+	104691	107500	hit=2
AGCGGACTCAAAGCTATGGAACTTGG	26	1		2	4	forward	107527..107552	forward	108443..108468	ig-RNA118	ig-RNA	starnd=+	108376	109012	hit=2
GTTGGTGAGGCAATAGCTTAC	21		1		5	forward	100304..100324	forward	101233..101253	16S rrn	rRNA	strand=+	101012	102502	hit=2
TGCGGGTAAAAGAGTAATTGAAC	23	1		3	3	forward	57208..57230	forward	58364..58386	accD	mRNA:Other	strand=+	57075	58541	hit=1
AGATTGAGAAATGGAACCATCTGA	24		1	2	3	forward	95063..95086	forward	95977..96000	ig-RNA104	ig-RNA	starnd=+	95703	96387	hit=2
AGTAGCTCAGTGGTAGAG	18	1		5	1	forward	128625..128642	forward	129570..129587	trn-Asn_1	tRNA	strand=+	129565	129636	hit=2
GGTTAAACTCTACTG	15	1		6		forward	107078..107092	forward	108002..108016	5S rrn	rRNA	strand=+	107949	108069	hit=2
CCGGAACTGATAACATTCGAGAT	23	1		4	1	forward	142319..142341	forward	143296..143318	ndh ND2_4	mRNA:NADP	strand=+	142947	143708	hit=2
TCGATCTGGGGCAAGTGTTCGGA	23	1		3	2	forward	41163..41185	forward	42026..42048	ig-RNA40	ig-RNA	starnd=+	41858	42583	hit=1
CATGAATCTAGGAACTTTTGCTTG	24		1	3	3	forward	142272..142295	forward	143249..143272	ndh ND2_4	mRNA:NADP	strand=+	142947	143708	hit=2
TATGGCGGAATTGGTAGACGCT	22	1		3	2	forward	46254..46275	forward	46899..46920	trn-Leu_4	tRNA	strand=+	46894	46928	hit=1
CAGGAGTCATTGGTTCAAATCCA	23	1		2	4	forward	50990..51012	forward	52096..52118	trn-Met_1	tRNA	strand=+	52056	52128	hit=1
TATTAAACGAGAACTTTGGTTT	22	1		5	1	forward	8757..8778	forward	9011..9032	ig-RNA12	ig-RNA	starnd=+	8669	9382	hit=1
GAATTGGTAGACGCT	15	1		1	5	forward	46261..46275	forward	46906..46920	trn-Leu_4	tRNA	strand=+	46894	46928	hit=1
TGGGCTGTCAAGAACGTAGAGGA	23		1	2	3	forward	102924..102946	forward	103847..103869	ig-RNA113	ig-RNA	starnd=+	103703	104503	hit=2
AAAATAGGTACTGGAAGTGGAATG	24	1		3	2	forward	111637..111660	forward	112577..112600	ndh ND5	mRNA:NADP	strand=-	110398	112638	hit=1
AAGGGGCTAGGGAAAGCTTGAAC	23	1		5	1	forward	95506..95528	forward	96420..96442	ndh ND2_2	mRNA:NADP	strand=-	96388	96795	hit=2
GATCTGGGCACTGTCTCG	18	1		3	2	forward	105761..105778	forward	106685..106702	23S rrn	rRNA	strand=+	104691	107500	hit=2
TGTGAACTCTCGGGAGAATC	20		1	5	1	forward	107810..107829	forward	108722..108741	ig-RNA118	ig-RNA	starnd=+	108376	109012	hit=2
GAGACTCAATGGAAGCT	17	1		3	3	forward	46425..46441	forward	47079..47095	ig-RNA46	ig-RNA	starnd=+	46929	47440	hit=1
TGTTTACCGAGGGTTCGAATCCC	23		1	3	3	forward	44056..44078	forward	44881..44903	trn-Ser_3	tRNA	strand=+	44827	44913	hit=1
GCGGTCGGCTGTTAACTG	18	1		6		forward	128642..128659	forward	129587..129604	trn-Asn_1	tRNA	strand=+	129565	129636	hit=2
TGAACCAGAATAGAAGAGCTTGC	23		1	1	4	forward	95664..95686	forward	96578..96600	ndh ND2_2	mRNA:NADP	strand=-	96388	96795	hit=2
ATGATCAATGGTGTCTA	17	1		3	3	forward	51039..51055	forward	52145..52161	ig-RNA54	ig-RNA	starnd=+	52129	52264	hit=1
AGTAGGATTGATCTGTAATACGG	23	1		3	3	forward	43407..43429	forward	44236..44258	ig-RNA42	ig-RNA	starnd=+	43752	44826	hit=1
GGTGACGATACTGTAGGGGAGGTCCTGCGGA	31		1	3	2	forward	107094..107124	forward	108018..108048	5S rrn	rRNA	strand=+	107949	108069	hit=2
GCCTTAGTGATCCGACG	17	1		4	1	forward	106167..106183	forward	107091..107107	23S rrn	rRNA	strand=+	104691	107500	hit=2
TGTGGTCGGACTCTATTATGGA	22		1	2	3	forward	108536..108557	forward	109476..109497	ycf1	mRNA:Other	strand=+	109405	110436	hit=2
TAGGGGTGCAGAGACAGCCAGGAG	24	1		4	1	forward	104829..104852	forward	105753..105776	23S rrn	rRNA	strand=+	104691	107500	hit=2
AGTTCAAATCTG	12		1		6	forward	47042..47053	forward	48226..48237	trn-Phe	tRNA	strand=+	48175	48247	hit=2
AGTTCAAATCTG	12		1		6	forward	47096..47107	forward	48226..48237	trn-Phe	tRNA	strand=+	48175	48247	hit=2
CCCTAGTACGAGAGGACCGGGAAGG	25	1		4	1	forward	106434..106458	forward	107358..107382	23S rrn	rRNA	strand=+	104691	107500	hit=2
ATAGCTGTCCATACACTGATAAG	23	1		3	3	forward	134630..134652	forward	135511..135533	ig-RNA142	ig-RNA	starnd=+	135083	135811	hit=2
GGTGTCCTAGGCGTAGAGGAAC	22	1		2	3	forward	107031..107052	forward	107955..107976	5S rrn	rRNA	strand=+	107949	108069	hit=2
CAGCTCGTGCCGTAAG	16	1		4	1	forward	101097..101112	forward	102026..102041	16S rrn	rRNA	strand=+	101012	102502	hit=2
TGAATAACAATATCGGAGCTAT	22		1	3	3	forward	28624..28645	forward	28950..28971	ig-RNA27	ig-RNA	starnd=+	28812	29800	hit=1
CCGATAGCGAAGTAGTACCGT	21	1		3	2	forward	104222..104242	forward	105146..105166	23S rrn	rRNA	strand=+	104691	107500	hit=2
TTGGGCTTTTCCTGCGCAGCT	21	1		3	2	forward	105878..105898	forward	106802..106822	23S rrn	rRNA	strand=+	104691	107500	hit=2
TACACTCGTAGTCTCTGAAGGATG	24	1		4	1	forward	95156..95179	forward	96070..96093	ig-RNA104	ig-RNA	starnd=+	95703	96387	hit=2
ACAATGGCCGGGACAAAGGG	20		1	4	1	forward	101266..101285	forward	102195..102214	16S rrn	rRNA	strand=+	101012	102502	hit=2
GTATGTTCGAACGTGGAATTCAT	23		1	2	3	forward	127361..127383	forward	128306..128328	ycf1	mRNA:Other	strand=-	123884	129244	hit=2
TGCGGAAAAATAGCTCG	17	1		1	4	forward	107119..107135	forward	108043..108059	5S rrn	rRNA	strand=+	107949	108069	hit=2
TTAGCTAGTTGGTGAGG	17	1		3	2	forward	100297..100313	forward	101226..101242	16S rrn	rRNA	strand=+	101012	102502	hit=2
TGGATTTCACTTGACTGTCTACGG	24	1		4	1	forward	84888..84911	forward	85771..85794	rpl2_4	mRNA:ribosomal protein L	strand=-	85454	85843	hit=2
GGATGTCAGCGGTTCGAGTC	20	1		3	2	forward	103583..103602	forward	104507..104526	trn-Ala_4	tRNA	strand=+	104504	104538	hit=2
GTGAGGGTTCAAGTCCCT	18	1		5	1	forward	46620..46637	forward	47464..47481	trn-Leu_5	tRNA	strand=+	47441	47490	hit=1
TGCTGCTGAATCCATGGGCA	20		1	2	3	forward	103902..103921	forward	104826..104845	23S rrn	rRNA	strand=+	104691	107500	hit=2
CGGAGCAATGAACTTATTTGA	21		1	1	4	forward	33090..33110	forward	33911..33931	psbC	mRNA:PS II	strand=+	33756	35141	hit=1
AGTAGTCCTAGCCGTAAACGA	21	1		1	4	forward	100829..100849	forward	101758..101778	16S rrn	rRNA	strand=+	101012	102502	hit=2
ACAAATCGGATCCTAGATGTAGA	23		1	2	4	forward	36401..36423	forward	37277..37299	ig-RNA38	ig-RNA	starnd=+	37241	37374	hit=1
GCGAATTCGTAGGT	14	1		5	1	forward	151298..151311	forward	152305..152318	trn-Ile_1	tRNA	strand=+	152264	152337	hit=2
TACCTTAACCGCAAGGAGGGGG	22		1	2	3	forward	101471..101492	forward	102400..102421	16S rrn	rRNA	strand=+	101012	102502	hit=2
GAGCAGGGACGAAAGTCGGCCT	22	1		3	2	forward	106149..106170	forward	107073..107094	23S rrn	rRNA	strand=+	104691	107500	hit=2
TAAACGTCCTGTAGTAAGAGGAGT	24		1	3	2	forward	153129..153152	forward	154126..154149	rpl2_2	mRNA:ribosomal protein L	strand=+	153878	154312	hit=2
CGGGAGAAGGGGTGCCTCCTCACA	24	1		1	4	forward	105497..105520	forward	106421..106444	23S rrn	rRNA	strand=+	104691	107500	hit=2
GGTTCAAATCCAATAGTAGGT	21		1	4	2	forward	51001..51021	forward	52107..52127	trn-Met_1	tRNA	strand=+	52056	52128	hit=1
TAGAACCAGAAAAAAATAGACTT	23		1	5		forward	67135..67157	forward	68204..68226	rps18	mRNA:ribosomal protein S	strand=+	67917	68222	hit=1
TTCATGTTGTCAAAGAGTTGAACA	24		1	3	2	forward	129877..129900	forward	130838..130861	ig-RNA137	ig-RNA	starnd=+	130701	130947	hit=2
TCGAGTCCGAGTAGCG	16	1		3	2	forward	113415..113430	forward	114331..114346	trn-Leu_1	tRNA	strand=+	114270	114349	hit=1
CTAATGGATAGGACATAGGTCTTCTAA	27	1		4	1	forward	9332..9358	forward	9601..9627	trn-Arg_2	tRNA	strand=+	9590	9661	hit=1
TGGATTTGGTTAGACAATGTGTGG	24	1		3	2	forward	86643..86666	forward	87521..87544	ycf2	mRNA:Other	strand=+	86474	93358	hit=2
ATGGTGAAATTGGTAGACAC	20	1		4	1	forward	113360..113379	forward	114276..114295	trn-Leu_1	tRNA	strand=+	114270	114349	hit=1
GCGGACTCAAAGCTATGGAAC	21	1		1	4	forward	107528..107548	forward	108444..108464	ig-RNA118	ig-RNA	starnd=+	108376	109012	hit=2
ATCAATGGTGTCTAAT	16		1	1	4	forward	51042..51057	forward	52148..52163	ig-RNA54	ig-RNA	starnd=+	52129	52264	hit=1
TTTGATATCCAAAAACTGCTCAGC	24	1		1	4	forward	153030..153053	forward	154027..154050	rpl2_2	mRNA:ribosomal protein L	strand=+	153878	154312	hit=2
CGTTGACTTTTAAAATCGTGA	21		1	2	3	forward	46603..46623	forward	47447..47467	trn-Leu_5	tRNA	strand=+	47441	47490	hit=1
CTGATTGGTCGTAGGTTCG	19	1		4	1	forward	128657..128675	forward	129602..129620	trn-Asn_1	tRNA	strand=+	129565	129636	hit=2
ACAAGATCTCGTGCACTGGAA	21	1		4	1	forward	145611..145631	forward	146597..146617	ycf2	mRNA:Other	strand=-	145291	152175	hit=2
AGCTCAGAGGATTAGAGCACGTGG	24	1		2	3	forward	107401..107424	forward	108310..108333	trn-Arg_3	tRNA	strand=+	108302	108375	hit=2
GGTTAATCCGATCAGTTCATCGATGGT		1		3	2	forward	74966..74992	forward	75883..75909	mRNA:,Cytochrome	strand=+	75651	76292	hit=1	length=27
AAATAGAAATAAAGAACGAAGTA	23	1		3	2	forward	8849..8871	forward	9103..9125	ig-RNA12	ig-RNA	starnd=+	8669	9382	hit=1
ACGCGATCTTGGCATAGGTAGTAA	24	1		4	1	forward	43747..43770	forward	44577..44600	ig-RNA42	ig-RNA	starnd=+	43752	44826	hit=1
ATATAGTGTCGAACAAGTAGG	21		1	4	1	forward	72624..72644	forward	73537..73557	psbB	mRNA:PS II	strand=+	72371	73897	hit=1
AGTAAGAGGAGTAGTTATGAACCC	24		1	2	3	forward	153141..153164	forward	154138..154161	rpl2_2	mRNA:ribosomal protein L	strand=+	153878	154312	hit=2
CGTCTTGCTCATTAACATCTCGGA	24		1	4	1	forward	51892..51915	forward	53020..53043	atpB	mRNA:ATP	strand=-	52660	54156	hit=1
ATTGGTCGTAGGTTCGA	17	1		3	2	forward	128660..128676	forward	129605..129621	trn-Asn_1	tRNA	strand=+	129565	129636	hit=2
CAGTAGCTCAGTGGTAGAG	19	1		5		forward	128624..128642	forward	129569..129587	trn-Asn_1	tRNA	strand=+	129565	129636	hit=2
CTCAGTTGGTAGAGCAGA	18		1	4	1	forward	47001..47018	forward	48185..48202	trn-Phe	tRNA	strand=+	48175	48247	hit=1
GAATTTTATTAGGATTTTATCTAT	24		1	2	3	forward	7592..7615	forward	7739..7762	ig-RNA10	ig-RNA	starnd=+	7694	7784	hit=1
GGGGATATAGCTNAGTTGG	19	1		2	3	forward	102742..102760	forward	103665..103683	trn-Ala_3	tRNA	strand=+	103665	103702	hit=2
TATAACTCAGCGGTAG	16	1		3	2	forward	99785..99800	forward	100714..100729	trn-Val_4	tRNA	strand=+	100709	100780	hit=2
TAGAGCATCTCGGTTCGAGTCCGAGT	26	1		5		forward	113401..113426	forward	114317..114342	trn-Leu_1	tRNA	strand=+	114270	114349	hit=1
GCGAGGTCTCTGGTT	15	1		2	3	forward	102645..102659	forward	103569..103583	trn-Ile_6	tRNA	strand=+	103567	103601	hit=2
CGATGAGATAGAATGCAATAGAA	23	1		4	1	forward	107983..108005	forward	108895..108917	ig-RNA118	ig-RNA	starnd=+	108376	109012	hit=2
TTCTTCTTTGGACACATTTGGCAT	24	1		2	3	forward	72841..72864	forward	73754..73777	psbB	mRNA:PS II	strand=+	72371	73897	hit=1
GGTCGTAGGTTCGAATCC	18	1		3	2	forward	128663..128680	forward	129608..129625	trn-Asn_1	tRNA	strand=+	129565	129636	hit=2
TCAGAGGATTAGAGCACGTGGCTA	24	1		3	2	forward	107404..107427	forward	108313..108336	trn-Arg_3	tRNA	strand=+	108302	108375	hit=2
GGCTGTTAACTGATNGGTCGTAG	23	1		1	4	forward	128648..128670	forward	129593..129615	trn-Asn_1	tRNA	strand=+	129565	129636	hit=2
GTGGTTAGAGTATTGCTTT	19	1		1	4	forward	50964..50982	forward	52070..52088	trn-Met_1	tRNA	strand=+	52056	52128	hit=1
GATATTTCACGATCAAGGGTGTAG	24	1		3	2	forward	85813..85836	forward	86691..86714	ycf2	mRNA:Other	strand=+	86474	93358	hit=2
TTCGGTTTTGAATTAGAGACGT	22		1	2	3	forward	9071..9092	forward	9324..9345	ig-RNA12	ig-RNA	starnd=+	8669	9382	hit=1
GGGGATATAGCTCANTTGGTA	21	1		2	3	forward	102742..102762	forward	103665..103685	trn-Ala_3	tRNA	strand=+	103665	103702	hit=2
TACGCATTTCATTTCTGGTAGTAG	24	1		4	1	forward	127921..127944	forward	128866..128889	ycf1	mRNA:Other	strand=-	123884	129244	hit=2
CTTGACGTGGTGGAAGTCATC	21		1	4	1	forward	99809..99829	forward	100738..100758	trn-Val_4	tRNA	strand=+	100709	100780	hit=2
GTATTGCTTTNATACGGC	18	1		1	4	forward	50973..50990	forward	52079..52096	trn-Met_1	tRNA	strand=+	52056	52128	hit=1
ATCGTGAGGGTTCAAGTCCC	20	1		4	1	forward	46617..46636	forward	47461..47480	trn-Leu_5	tRNA	strand=+	47441	47490	hit=1
TCCTCAGTAGCTCAGTGGTAGA	22	433	245	3180	1917	reverse	108123..108144	reverse	109063..109084	trn-Asn_2	tRNA	strand=-	109013	109084	hit=2
AAACAAGAATTCTTGAACAGCGA	23	63	46	1249	982	reverse	144074..144096	reverse	145060..145082	ycf77_2	mRNA:Other	strand=-	144921	145154	hit=2
CAGTTGGTAGAGCTCCGC	18	205	88	1049	640	reverse	133993..134010	reverse	134955..134972	trn-Ala_2	tRNA	strand=-	134947	134984	hit=2
AAACAAGAATTCTTGAACAGCGAA	24	44	36	852	697	reverse	144073..144096	reverse	145059..145082	ycf77_2	mRNA:Other	strand=-	144921	145154	hit=2
TCAGTTGGTAGAGCTCCGC	19	161	77	893	453	reverse	133993..134011	reverse	134955..134973	trn-Ala_2	tRNA	strand=-	134947	134984	hit=2
TGTAGTTCAATTGGTCAGAGCACC	24	128	121	635	672	reverse	29552..29575	reverse	29846..29869	trn-Asp	tRNA	strand=-	29801	29874	hit=1
AACAAGAATTCTTGAACAGCGA	22	31	19	561	427	reverse	144074..144095	reverse	145060..145081	ycf77_2	mRNA:Other	strand=-	144921	145154	hit=2
TGAAATGGTAGACACGCGA	19	58	55	291	305	reverse	93422..93440	reverse	94328..94346	trn-Leu_3	tRNA	strand=-	94276	94356	hit=2
AACAAGAATTCTTGAACAGCGAA	23	19	14	344	293	reverse	144073..144095	reverse	145059..145081	ycf77_2	mRNA:Other	strand=-	144921	145154	hit=2
AAACAAGAATTCTTGAACAGCGAACAACC	29	15	14	206	161	reverse	144068..144096	reverse	145054..145082	ycf77_2	mRNA:Other	strand=-	144921	145154	hit=2
AACAAGAATTCTTGAACAGCGAACAACC	28	6	7	155	132	reverse	144068..144095	reverse	145054..145081	ycf77_2	mRNA:Other	strand=-	144921	145154	hit=2
AAACAAGAATTCTTGAACAGCGAAC	25	17	7	162	128	reverse	144072..144096	reverse	145058..145082	ycf77_2	mRNA:Other	strand=-	144921	145154	hit=2
AAACAAGAATTCTTGAACAGCGAACAAC	28	8	3	114	107	reverse	144069..144096	reverse	145055..145082	ycf77_2	mRNA:Other	strand=-	144921	145154	hit=2
CTTAGTTCAGTTCGGTAGAACGTGG	25	27	16	117	98	reverse	65227..65251	reverse	66273..66297	trn-Trp	tRNA	strand=-	66229	66302	hit=1
CTCAGTAGCTCAGTGGTAGA	20	14	10	126	80	reverse	108123..108142	reverse	109063..109082	trn-Asn_2	tRNA	strand=-	109013	109084	hit=2
CAGTGGTAGAGCGGTC	16	28	4	144	79	reverse	108117..108132	reverse	109057..109072	trn-Asn_2	tRNA	strand=-	109013	109084	hit=2
AACAAGAATTCTTGAACAGCGAACAAC	27	1	4	87	60	reverse	144069..144095	reverse	145055..145081	ycf77_2	mRNA:Other	strand=-	144921	145154	hit=2
GTTACTAATTCATGATCTGGCAT	23	15	9	68	52	reverse	96239..96261	reverse	97153..97175	ig-RNA105	ig-RNA	starnd=+	96796	97477	hit=2
AACAAGAATTCTTGAACAGCGAAC	24	6	7	79	69	reverse	144072..144095	reverse	145058..145081	ycf77_2	mRNA:Other	strand=-	144921	145154	hit=2
TGTAGTTCAATTGGTCAGAGCACCGC	26	12	14	62	89	reverse	29550..29575	reverse	29844..29869	trn-Asp	tRNA	strand=-	29801	29874	hit=1
TATGTCTACGCTGGTTCAAATCC	23	8	8	69	51	reverse	29942..29964	reverse	30334..30356	trn-Tyr	tRNA	strand=-	30323	30406	hit=1
GTAGACTCTAAAAATACCCTTGGTACTTTATT	32	3	6	16	29	reverse	63383..63414	reverse	64416..64447	ig-RNA66	ig-RNA	starnd=+	64323	65711	hit=1
TCTTAGTTCAGTTCGGTAGAACGTGG	26	10	4	75	48	reverse	65227..65252	reverse	66273..66298	trn-Trp	tRNA	strand=-	66229	66302	hit=1
TCCTCAGTAGCTCAGTGGTAG	21	10	5	71	32	reverse	108124..108144	reverse	109064..109084	trn-Asn_2	tRNA	strand=-	109013	109084	hit=2
GGTAGACTCTAAAAAT	16	2	2	47	49	reverse	63400..63415	reverse	64433..64448	ig-RNA66	ig-RNA	starnd=+	64323	65711	hit=1
GTAGTTCAATTGGTCAGAGCACCGC	25	6	2	53	49	reverse	29550..29574	reverse	29844..29868	trn-Asp	tRNA	strand=-	29801	29874	hit=1
GGCTGTTAACTGATTGGTCGTAGGTTCGAA	30	7	2	57	33	reverse	108087..108116	reverse	109027..109056	trn-Asn_2	tRNA	strand=-	109013	109084	hit=2
CAATACGGAATGAAAAGAAAAGG	23	8	2	29	22	reverse	55571..55593	reverse	56723..56745	ig-RNA57	ig-RNA	starnd=+	56398	57074	hit=1
CAATGTCGTAGGTTCAAATCC	21	8	4	60	36	reverse	65194..65214	reverse	66240..66260	trn-Trp	tRNA	strand=-	66229	66302	hit=1
TGTAGTTCAATTGGTCAGAGCACCG	25	8	10	39	53	reverse	29551..29575	reverse	29845..29869	trn-Asp	tRNA	strand=-	29801	29874	hit=1
AAACAAGAATTCTTGAACAGCGAACA	26	2	5	29	31	reverse	144071..144096	reverse	145057..145082	ycf77_2	mRNA:Other	strand=-	144921	145154	hit=2
TGTCGTATCAAGGGAGAATTCAG	23	4	5	24	27	reverse	4119..4141	reverse	4176..4198	ig-RNA4	ig-RNA	starnd=+	1752	4310	hit=1
TTAGTTCAGTTCGGTAGAACGTGG	24	8	7	50	29	reverse	65227..65250	reverse	66273..66296	trn-Trp	tRNA	strand=-	66229	66302	hit=1
TTGTAGTTCAATTGGTCAGAGCACCGC	27	4	3	44	36	reverse	29550..29576	reverse	29844..29870	trn-Asp	tRNA	strand=-	29801	29874	hit=1
GGCTGTTAACTGATTGGTCGTAGGTTCG	28	7	7	34	36	reverse	108089..108116	reverse	109029..109056	trn-Asn_2	tRNA	strand=-	109013	109084	hit=2
CAGTTGGTAGAGCTCCGCT	19	6	4	48	23	reverse	133992..134010	reverse	134954..134972	trn-Ala_2	tRNA	strand=-	134947	134984	hit=2
TTTTGGGTACAAAATGTCACGG	22	5	5	31	37	reverse	65467..65488	reverse	66511..66532	trn-Pro	tRNA	strand=-	66490	66563	hit=1
TGGAGACTCAAATGGTGGATATG	23	9	1	30	21	reverse	94527..94549	reverse	95435..95457	ndh ND2_1	mRNA:NADP	strand=-	94941	95702	hit=2
GGGGATATAGCTCAGTTGGTNGA	23	3	5	23	47	reverse	134000..134022	reverse	134962..134984	trn-Ala_2	tRNA	strand=-	134947	134984	hit=2
CGTGGGTCTCCAAAACC	17	3	3	34	27	reverse	65215..65231	reverse	66261..66277	trn-Trp	tRNA	strand=-	66229	66302	hit=1
TTGGAATAATTCGTTTGGTTA	21	8	1	37	20	reverse	67879..67899	reverse	68938..68958	ig-RNA74	ig-RNA	starnd=+	68866	69610	hit=1
CGGATGTAGCCAAGTGGATTAAGGC	25	2	3	23	36	reverse	51..75	reverse	51..75	trn-His	tRNA	strand=-	4	76	hit=1
TATGTCTACGCTGGTTCAAATCCA	24	5	2	21	17	reverse	29941..29964	reverse	30333..30356	trn-Tyr	tRNA	strand=-	30323	30406	hit=1
ACAAGAATTCTTGAACAGCGA	21	3		22	21	reverse	144074..144094	reverse	145060..145080	ycf77_2	mRNA:Other	strand=-	144921	145154	hit=2
TCAGTTGGTAGAGCTCCGCT	20	7	1	33	18	reverse	133992..134011	reverse	134954..134973	trn-Ala_2	tRNA	strand=-	134947	134984	hit=2
ACAAGAATTCTTGAACAGCGAA	22	3		30	20	reverse	144073..144094	reverse	145059..145080	ycf77_2	mRNA:Other	strand=-	144921	145154	hit=2
ATGGGGTAGAGCCAAAGAAT	20	1	1	26	16	reverse	68168..68187	reverse	69210..69229	ig-RNA74	ig-RNA	starnd=+	68866	69610	hit=1
GGGNATATAGCTCAGTTGGTAGA	23	3	3	22	25	reverse	134000..134022	reverse	134962..134984	trn-Ala_2	tRNA	strand=-	134947	134984	hit=2
GTCTCCAAAACCCAATGTCGTAG	23	1	3	13	28	reverse	65204..65226	reverse	66250..66272	trn-Trp	tRNA	strand=-	66229	66302	hit=1
CTCAGTTGGTAGAGCTCCGC	20	3	2	32	12	reverse	133993..134012	reverse	134955..134974	trn-Ala_2	tRNA	strand=-	134947	134984	hit=2
AACAAGAATTCTTGAACAGCGAACA	25	2	1	17	18	reverse	144071..144095	reverse	145057..145081	ycf77_2	mRNA:Other	strand=-	144921	145154	hit=2
CATCGTTAGCTTGGAAGGCT	20	2	2	14	18	reverse	9135..9154	reverse	9388..9407	trn-Gly_2	tRNA	strand=+	9383	9431	hit=1
GTCGATGCCCGAGCGGTTAATGG	23	3	1	20	18	reverse	29990..30012	reverse	30382..30404	trn-Tyr	tRNA	strand=-	30323	30406	hit=1
GTAGCCAAGCGGTAAGGC	18	2		26	17	reverse	6567..6584	reverse	6664..6681	trn-Gln	tRNA	strand=-	6616	6687	hit=1
ACAAGAATTCTTGAACAGCGAACAACC	27			12	11	reverse	144068..144094	reverse	145054..145080	ycf77_2	mRNA:Other	strand=-	144921	145154	hit=2
GTAGTTCAATTGGTCAGAGCACCG	24	1	2	19	18	reverse	29551..29574	reverse	29845..29868	trn-Asp	tRNA	strand=-	29801	29874	hit=1
CTAAAGCGTTGGATTGCTAATCC	23	5	1	18	17	reverse	7684..7706	reverse	7831..7853	trn-Ser_1	tRNA	strand=+	7785	7872	hit=1
CAATGTCGTAGGTTCAAATC	20	3	2	20	12	reverse	65195..65214	reverse	66241..66260	trn-Trp	tRNA	strand=-	66229	66302	hit=1
GTAGAAGGCCTACGGGTCCTGAA	23	3	2	12	15	reverse	136279..136301	reverse	137235..137257	16S rrn	rRNA	strand=-	136147	137637	hit=2
GTTGGCAATATGTCTACGC	19	4	2	15	15	reverse	29954..29972	reverse	30346..30364	trn-Tyr	tRNA	strand=-	30323	30406	hit=1
GTGAAATGGTAGACACGCGA	20	1	5	26	8	reverse	93422..93441	reverse	94328..94347	trn-Leu_3	tRNA	strand=-	94276	94356	hit=2
CGCTTTTATGTTAGTTCGTACTATA	25	3	1	10	12	reverse	43844..43868	reverse	44674..44698	ig-RNA42	ig-RNA	starnd=+	43752	44826	hit=1
TGTAGTTCAATTGGTCAGAGCAC	23	3	2	9	21	reverse	29553..29575	reverse	29847..29869	trn-Asp	tRNA	strand=-	29801	29874	hit=1
CCCAATGTCGTAGGTTCAAATCCT	24	5	1	17	14	reverse	65193..65216	reverse	66239..66262	trn-Trp	tRNA	strand=-	66229	66302	hit=1
TTTCGTCGAGAGATAATTAAAGG	23	1	4	17	13	reverse	126243..126265	reverse	127188..127210	ycf1	mRNA:Other	strand=-	123884	129244	hit=1
CAACTTTATGATTGTATTCCAGGC	24	3		14	8	reverse	828..851	reverse	882..905	psbA	mRNA:PS II	strand=-	383	1444	hit=1
GGACTGTAAATTCGTTGGCAATATGT	26	3	2	7	19	reverse	29960..29985	reverse	30352..30377	trn-Tyr	tRNA	strand=-	30323	30406	hit=1
GAGTGAATAGAAAGTTGGATCTAC	24	1	2	6	13	reverse	102024..102047	reverse	103028..103051	ig-RNA111	ig-RNA	starnd=+	102838	103566	hit=2
CTCACTTTTTCTAAGTAATGGGG	23	2	2	13	9	reverse	133886..133908	reverse	134848..134870	ig-RNA140	ig-RNA	starnd=+	134146	134946	hit=2
CCTAGGCGTAGAGGAACAACAC	22	2	2	18	6	reverse	129707..129728	reverse	130668..130689	5S rrn	rRNA	strand=-	130580	130700	hit=2
TATTCGGAGGTTCGAATCCTTCC	23	2	3	9	19	reverse	6526..6548	reverse	6623..6645	trn-Gln	tRNA	strand=-	6616	6687	hit=1
GTAGTTCAATTGGTCAGAGCAC	22	3	1	13	15	reverse	29553..29574	reverse	29847..29868	trn-Asp	tRNA	strand=-	29801	29874	hit=1
CGCTGGTTCAAATCC	15	2	2	14	14	reverse	29942..29956	reverse	30334..30348	trn-Tyr	tRNA	strand=-	30323	30406	hit=1
GGGATCCGGGCGGT	14	2	1	12	12	reverse	134701..134714	reverse	135582..135595	ig-RNA142	ig-RNA	starnd=+	135083	135811	hit=2
GTTCGGCCTCAATGGGAAAATAAAATGG	28	1		5	12	reverse	134583..134610	reverse	135464..135491	ig-RNA142	ig-RNA	starnd=+	135083	135811	hit=2
GGTCACGGCGAGACGA	16	2		7	9	reverse	130071..130086	reverse	131032..131047	4.5S rrn	rRNA	strand=-	130948	131050	hit=2
AGGGATTAAGTGGAACGGAAT	21			3	9	reverse	144228..144248	reverse	145214..145234	ig-RNA152	ig-RNA	starnd=+	145155	145290	hit=2
AGGGCTATAGCTCAGTTNGGTAGAGC	26	1		5		reverse	50740..50765	reverse	51846..51871	trn-Val_3	tRNA	strand=-	51833	51871	hit=1
GGTGAAATGGTAGACACGCGA	21	2		11	17	reverse	93422..93442	reverse	94328..94348	trn-Leu_3	tRNA	strand=-	94276	94356	hit=2
AGAATTCTTGAACAGCGAA	19	2		7	18	reverse	144073..144091	reverse	145059..145077	ycf77_2	mRNA:Other	strand=-	144921	145154	hit=2
GGGTAGAGCCAAAGAAT	17	2		9	16	reverse	68168..68184	reverse	69210..69226	ig-RNA74	ig-RNA	starnd=+	68866	69610	hit=1
GGGTCGTGAGTGGGAACTT	19	2		3	7	reverse	992..1010	reverse	1046..1064	psbA	mRNA:PS II	strand=-	383	1444	hit=1
GGCTGTTAACTGATTGGNCGTAG	23		1	5	8	reverse	108094..108116	reverse	109034..109056	trn-Asn_2	tRNA	strand=-	109013	109084	hit=2
CAATTGGTCAGAGCACCG	18	3	1	14	9	reverse	29551..29568	reverse	29845..29862	trn-Asp	tRNA	strand=-	29801	29874	hit=1
CTAGGCGTAGAGGAACAACACC	22	1		6	1	reverse	129706..129727	reverse	130667..130688	5S rrn	rRNA	strand=-	130580	130700	hit=2
GGGGTAGAGCCAAAGAAT	18	2		4	11	reverse	68168..68185	reverse	69210..69227	ig-RNA74	ig-RNA	starnd=+	68866	69610	hit=1
AGCAGGAGTAGAAACTGCAGCGGT	24	1	2	13	3	reverse	32115..32138	reverse	32936..32959	psbD	mRNA:PS II	strand=+	32711	33772	hit=1
TGACAGAAGTTTTGAGAATTCAA	23	1	1	7	3	reverse	130092..130114	reverse	131053..131075	ig-RNA138	ig-RNA	starnd=+	131051	131148	hit=2
AAGGTCGGCCAGTGAGACGGTG	22	1	1	8	4	reverse	132018..132039	reverse	132979..133000	23S rrn	rRNA	strand=-	131149	133958	hit=2
CAATATGTCTACGCTGGTTCAAATCC	26	3	1	12	9	reverse	29942..29967	reverse	30334..30359	trn-Tyr	tRNA	strand=-	30323	30406	hit=1
CAAAATGTCACGG	13	4		13	7	reverse	65467..65479	reverse	66511..66523	trn-Pro	tRNA	strand=-	66490	66563	hit=1
TCGTCCATAGGTCAAATCGGATA	23	1	2	9	8	reverse	94571..94593	reverse	95479..95501	ndh ND2_1	mRNA:NADP	strand=-	94941	95702	hit=2
TCTGGTGTCCTAGGCGTAGAGGA	23		1	7	3	reverse	129714..129736	reverse	130675..130697	5S rrn	rRNA	strand=-	130580	130700	hit=2
GGGGCGTAGCCAAGCGGTAAGGCA	24	1	1	4	6	reverse	6566..6589	reverse	6663..6686	trn-Gln	tRNA	strand=-	6616	6687	hit=1
GAGTGAATAGAAAGTTGGATCTACA	25			5	8	reverse	102023..102047	reverse	103027..103051	ig-RNA111	ig-RNA	starnd=+	102838	103566	hit=2
GGTAAGAAGGGGTAGAGAAA	20	2		4	6	reverse	131462..131481	reverse	132423..132442	23S rrn	rRNA	strand=-	131149	133958	hit=2
CCGCTATTCGGAGGTTCGA	19	2	1	14	5	reverse	6534..6552	reverse	6631..6649	trn-Gln	tRNA	strand=-	6616	6687	hit=1
TGATTGGTCGTAGGTTCGAA	20	1	1	3	9	reverse	108087..108106	reverse	109027..109046	trn-Asn_2	tRNA	strand=-	109013	109084	hit=2
AGTTTTTCTGATGGTATGCCTCTAGGA	27	1		1	6	reverse	866..892	reverse	920..946	psbA	mRNA:PS II	strand=-	383	1444	hit=1
TGAACTCTCGGGAGAATCGATGAC	24			7	14	reverse	128929..128952	reverse	129902..129925	ig-RNA135	ig-RNA	starnd=+	129637	130273	hit=2
GTTAACTGATTGGTCGTAGGTTCG	24		2	9	8	reverse	108089..108112	reverse	109029..109052	trn-Asn_2	tRNA	strand=-	109013	109084	hit=2
AAGAGACTCATAGAATGGCAGAGG	24		2	9	4	reverse	96594..96617	reverse	97507..97530	rps7_2	mRNA:ribosomal protein S	strand=-	97478	97945	hit=2
TGGTAAAGGTCGTAATGCCAGAGG	24	1	1	6	9	reverse	84827..84850	reverse	85710..85733	rpl2_4	mRNA:ribosomal protein L	strand=-	85454	85843	hit=2
TGGTTGATGGCTCCGG	16	2	1	8	7	reverse	34562..34577	reverse	35373..35388	trn-Ser_2	tRNA	strand=+	35312	35403	hit=1
GCGGACTACCTGCACCTGGACAGAAAGA	28		1	2	3	reverse	130921..130948	reverse	131882..131909	23S rrn	rRNA	strand=-	131149	133958	hit=2
GTTTGATCAGGGAAACCACAGAA	23	1	1	3	7	reverse	704..726	reverse	758..780	psbA	mRNA:PS II	strand=-	383	1444	hit=1
GGGATGTAGCGCAGCTTGGTAGCG	24	1	1	6	4	reverse	65495..65518	reverse	66539..66562	trn-Pro	tRNA	strand=-	66490	66563	hit=1
TCGGGTGAATTCAATAATAGACGC	24			10	7	reverse	93062..93085	reverse	93961..93984	ig-RNA102	ig-RNA	starnd=+	93729	94275	hit=2
AGAATTCTTGAACAGCGA	18	1		7	9	reverse	144074..144091	reverse	145060..145077	ycf77_2	mRNA:Other	strand=-	144921	145154	hit=2
GCTCGTTTTT	10	2		8	9	reverse	242..251	reverse	15564..15573	rps2	mRNA:ribosomal protein S	strand=-	15013	15723	hit=5
GCTCGTTTTT	10	2		8	9	reverse	15207..15216	reverse	15564..15573	rps2	mRNA:ribosomal protein S	strand=-	15013	15723	hit=5
GCTCGTTTTT	10	2		8	9	reverse	40711..40720	reverse	15564..15573	rps2	mRNA:ribosomal protein S	strand=-	15013	15723	hit=5
CGATTGGATTCAAAAAGGCGTAG	23		1	10	6	reverse	7025..7047	reverse	7103..7125	psbK	mRNA:PS II	strand=+	7017	7202	hit=1
AGAATTCTTGAACAGCGAACAACC	24			3	11	reverse	144068..144091	reverse	145054..145077	ycf77_2	mRNA:Other	strand=-	144921	145154	hit=2
AGNTACTAATTCATGATCTGGCAT	24	1		3	3	reverse	96239..96262	reverse	97153..97176	ig-RNA105	ig-RNA	starnd=+	96796	97477	hit=2
AGAAGAAGGAACCGAGAAGAA	21	1		3	5	reverse	128118..128138	reverse	129063..129083	ycf1	mRNA:Other	strand=-	123884	129244	hit=2
GGTCTCCAAAACCCAATGTCGTAGG	25	2		10	8	reverse	65203..65227	reverse	66249..66273	trn-Trp	tRNA	strand=-	66229	66302	hit=1
CAAGCAGTGGGAGGAGCCCT	20	1	1	9	2	reverse	132441..132460	reverse	133402..133421	23S rrn	rRNA	strand=-	131149	133958	hit=2
TGTAAGACCACGACTGATCCTGAA	24	3		9	7	reverse	4165..4188	reverse	4222..4245	ig-RNA4	ig-RNA	starnd=+	1752	4310	hit=1
TATCCGGTGTGGGCGT	16	1	1	5	5	reverse	130352..130367	reverse	131313..131328	23S rrn	rRNA	strand=-	131149	133958	hit=2
ATTGGTCGTAGGTTCGAATCCTA	23	2	1	11	4	reverse	108082..108104	reverse	109022..109044	trn-Asn_2	tRNA	strand=-	109013	109084	hit=2
AAAGATACGGTAGAGCTAGGA	21	1		4	5	reverse	108751..108771	reverse	109691..109711	ycf1	mRNA:Other	strand=+	109405	110436	hit=2
AGGAACTGGATCGGAAAAAAGAGG	24		1	6	4	reverse	150602..150625	reverse	151609..151632	ycf2	mRNA:Other	strand=-	145291	152175	hit=2
AGAGGGATCTTGAACTAAGAAAT	23		3	6	9	reverse	142737..142759	reverse	143714..143736	ig-RNA150	ig-RNA	starnd=+	143709	144292	hit=2
AGTTACTAATTCATGNTCTGGCAT	24	1		3	6	reverse	96239..96262	reverse	97153..97176	ig-RNA105	ig-RNA	starnd=+	96796	97477	hit=2
CGATGCCCGAGCGGTTAATGG	21	2	1	7	8	reverse	29990..30010	reverse	30382..30402	trn-Tyr	tRNA	strand=-	30323	30406	hit=1
CGGATGTAGCCAAGTGGATTAAGGCAGTGGA	31	1	1	10	6	reverse	45..75	reverse	45..75	trn-His	tRNA	strand=-	4	76	hit=1
GGTGAAATGGTAGACACGCG	20			7	9	reverse	93423..93442	reverse	94329..94348	trn-Leu_3	tRNA	strand=-	94276	94356	hit=2
TCGTGTTGTCAAAGAGTTGAACT	23	2		9	5	reverse	106832..106854	reverse	107756..107778	ig-RNA116	ig-RNA	starnd=+	107702	107948	hit=2
AGTTACTAATTCATGANCTGGCAT	24		1	2	5	reverse	96239..96262	reverse	97153..97176	ig-RNA105	ig-RNA	starnd=+	96796	97477	hit=2
TCAATGGACTCCTGACGTATACGAAGGA	28	1	1	5	5	reverse	95474..95501	reverse	96388..96415	ndh ND2_2	mRNA:NADP	strand=-	96388	96795	hit=2
CTTGGTGGTGAAATGGTAGACAC	23	1		9	5	reverse	93426..93448	reverse	94332..94354	trn-Leu_3	tRNA	strand=-	94276	94356	hit=2
GAGTCAGGGCCTAAGA	16	2		6	6	reverse	131621..131636	reverse	132582..132597	23S rrn	rRNA	strand=-	131149	133958	hit=2
CTTGGTGGTGAAATGGTAGACA	22	2		9	6	reverse	93427..93448	reverse	94333..94354	trn-Leu_3	tRNA	strand=-	94276	94356	hit=2
GGACTGTAAATTCGTTGGCAATATGTC	27	1	1	4	9	reverse	29959..29985	reverse	30351..30377	trn-Tyr	tRNA	strand=-	30323	30406	hit=1
TATGTCTACGCTGGTTCAAATC	22		1	4	8	reverse	29943..29964	reverse	30335..30356	trn-Tyr	tRNA	strand=-	30323	30406	hit=1
TGGATAATTTAATTTTGATTGAG	23	1	1	8	4	reverse	6896..6918	reverse	6974..6996	ig-RNA8	ig-RNA	starnd=+	6688	7016	hit=1
AGTGCTTCTTGGACCAGATCTAGA	24	2		7	5	reverse	73618..73641	reverse	74512..74535	psbH	mRNA:PS II	strand=+	74485	74706	hit=1
GATATAGCTCAGTTGGTAGAGCTCC	25	1		7	9	reverse	133995..134019	reverse	134957..134981	trn-Ala_2	tRNA	strand=-	134947	134984	hit=2
AAAAGATACGGTAGAGCTAGG	21		1	5	5	reverse	108752..108772	reverse	109692..109712	ycf1	mRNA:Other	strand=+	109405	110436	hit=2
ATGGTAGACACGCGAGACTCAAAAT	25	1	1	10	3	reverse	93412..93436	reverse	94318..94342	trn-Leu_3	tRNA	strand=-	94276	94356	hit=2
AGATCAAATTATTTCGTGGATTGG	24	1		5	8	reverse	151874..151897	reverse	152876..152899	rpl2_1	mRNA:ribosomal protein L	strand=+	152806	153195	hit=2
TCACTGATCGAGCGCTCTTG	20			8	3	reverse	131850..131869	reverse	132811..132830	23S rrn	rRNA	strand=-	131149	133958	hit=2
CTTGGTGGTGAAATGGTAGACACGC	25	1	1	9	6	reverse	93424..93448	reverse	94330..94354	trn-Leu_3	tRNA	strand=-	94276	94356	hit=2
AATTGTCTTGATCGTGGGATA	21	1		3	3	reverse	88591..88611	reverse	89484..89504	ycf2	mRNA:Other	strand=+	86474	93358	hit=2
GTTAACTGATTGGTCGTAGGTTCGAATCCTA	31	1	1	4	10	reverse	108082..108112	reverse	109022..109052	trn-Asn_2	tRNA	strand=-	109013	109084	hit=2
GACTAGTTCCGGGTTCGAGTCCCGG	25	1	1	7	3	reverse	1666..1690	reverse	1725..1749	trn-Lys_1	tRNA	strand=-	1717	1751	hit=1
GTCGTTACCTTAACCGCAAGGAGG	24	1	1	6	5	reverse	135275..135298	reverse	136231..136254	16S rrn	rRNA	strand=-	136147	137637	hit=2
AGAAATATGGACAAATGGAAGTTT	24	1	1	5	7	reverse	77347..77370	reverse	78265..78288	rpoA	mRNA:RNA polymerase	strand=-	77901	78890	hit=1
CGGAAAAAGAAATCATAATAACT	23	1	1	5	5	reverse	83296..83318	reverse	84185..84207	rps19	mRNA:ribosomal protein S	strand=-	84005	84283	hit=2
GCTGATCTTCCCCAAGAGCTC	21	1		1	6	reverse	130505..130525	reverse	131466..131486	23S rrn	rRNA	strand=-	131149	133958	hit=2
CAAGCGGTAAGGCAACGGGTTTT	23	1	1	9	5	reverse	6557..6579	reverse	6654..6676	trn-Gln	tRNA	strand=-	6616	6687	hit=1
CCTGTCAAGGCGGAAGCTGCG	21	1		14	1	reverse	29529..29549	reverse	29823..29843	trn-Asp	tRNA	strand=-	29801	29874	hit=1
AACGGATTCTAGCCAATTGAACGG	24	2		7	4	reverse	149985..150008	reverse	150992..151015	ycf2	mRNA:Other	strand=-	145291	152175	hit=2
TGAGGCGCAGCAGTTGACTGGA	22		1	2	4	reverse	132139..132160	reverse	133100..133121	23S rrn	rRNA	strand=-	131149	133958	hit=2
TGGAGACTCAAATGGTGGATATGC	24	1		4	3	reverse	94526..94549	reverse	95434..95457	ndh ND2_1	mRNA:NADP	strand=-	94941	95702	hit=2
CTAGTGGTTCAGGACATCTC	20	1		9	3	reverse	30116..30135	reverse	30508..30527	trn-Glu	tRNA	strand=-	30466	30538	hit=1
GGGACAAAGGGTCGCG	16	1		3	3	reverse	135474..135489	reverse	136430..136445	16S rrn	rRNA	strand=-	136147	137637	hit=2
GCGTTAGAGCATTGAGAGGACC	22		1	4	2	reverse	130334..130355	reverse	131295..131316	23S rrn	rRNA	strand=-	131149	133958	hit=2
CGAGGGACGGAGGAG	15	2		4	6	reverse	131542..131556	reverse	132503..132517	23S rrn	rRNA	strand=-	131149	133958	hit=2
ACATGTTAGGTGTAGCTGGTGTA	23		1	4	1	reverse	776..798	reverse	830..852	psbA	mRNA:PS II	strand=-	383	1444	hit=1
AGGAACCGAGAAGAAAGTATCAGC	24		2	8	3	reverse	128109..128132	reverse	129054..129077	ycf1	mRNA:Other	strand=-	123884	129244	hit=2
TATATGGGTCGTGAGTGGGAA	21	1		5	3	reverse	995..1015	reverse	1049..1069	psbA	mRNA:PS II	strand=-	383	1444	hit=1
CCGGGACAAAGGGTCGCGATCCC	23	1		6	1	reverse	135469..135491	reverse	136425..136447	16S rrn	rRNA	strand=-	136147	137637	hit=2
TGCGGAAAAATAGCTC	16		1	3	2	reverse	129630..129645	reverse	130591..130606	5S rrn	rRNA	strand=-	130580	130700	hit=2
AAGAATTCTTGAACAGCGA	19			8	5	reverse	144074..144092	reverse	145060..145078	ycf77_2	mRNA:Other	strand=-	144921	145154	hit=2
CCCTGTCAAGGCGGAAGCTGC	21	1	1	5	5	reverse	29530..29550	reverse	29824..29844	trn-Asp	tRNA	strand=-	29801	29874	hit=1
ATCAGGTCATGTAGGAACAAGGTT	24			5	8	reverse	106775..106798	reverse	107699..107722	4.5S rrn	rRNA	strand=+	107599	107701	hit=2
AGTTACTAATTCNTGATCTGGCAT	24	1		3	3	reverse	96239..96262	reverse	97153..97176	ig-RNA105	ig-RNA	starnd=+	96796	97477	hit=2
TGAGCTACTGAGGAACAACGGGAG	24	1		4	6	reverse	128610..128633	reverse	129555..129578	trn-Asn_1	tRNA	strand=+	129565	129636	hit=2
GGGTGGGGCTTGTAGCTCAGAGG	23	1		4	1	reverse	129354..129376	reverse	130330..130352	trn-Arg_1	tRNA	strand=-	130274	130347	hit=2
GGAAAAATAGCTCGACGC	18	2		6	7	reverse	129625..129642	reverse	130586..130603	5S rrn	rRNA	strand=-	130580	130700	hit=2
AGATAGAACGGAAAGAAGTCCGGC	24	1		4	6	reverse	74125..74148	reverse	75020..75043	ig-RNA83	ig-RNA	starnd=+	74847	75650	hit=1
AGATGGCTGAGTGGACTAA	19	1	1	6	4	reverse	7703..7721	reverse	7850..7868	trn-Ser_1	tRNA	strand=+	7785	7872	hit=1
TGGATTGGATTTCACTTGACTGTC	24	1		3	6	reverse	151858..151881	reverse	152860..152883	rpl2_1	mRNA:ribosomal protein L	strand=+	152806	153195	hit=2
GTAGCCAAGCGGTAAGGCAA	20		2	7	6	reverse	6565..6584	reverse	6662..6681	trn-Gln	tRNA	strand=-	6616	6687	hit=1
ACGGAATCCTTAGGAAAAGTATT	23		1	7	5	reverse	8825..8847	reverse	9079..9101	ig-RNA12	ig-RNA	starnd=+	8669	9382	hit=1
GATAGGTCTTCCAAAGAACAAGGC	24	1		6	5	reverse	144713..144736	reverse	145699..145722	ycf2	mRNA:Other	strand=-	145291	152175	hit=2
GAGACATAGAGCTAAAGAGAGAGC	24	1		2	6	reverse	142375..142398	reverse	143352..143375	ndh ND2_4	mRNA:NADP	strand=+	142947	143708	hit=2
AGGGCATATCGGTTGAAGTAGATT	24			4	11	reverse	152870..152893	reverse	153867..153890	rpl2_2	mRNA:ribosomal protein L	strand=+	153878	154312	hit=2
AGATCGATATGAACATCATGAGCT	24	1		6	3	reverse	108679..108702	reverse	109619..109642	ycf1	mRNA:Other	strand=+	109405	110436	hit=2
AGTAGCTCAGTGGTAG	16		1	7	7	reverse	108124..108139	reverse	109064..109079	trn-Asn_2	tRNA	strand=-	109013	109084	hit=2
GAGAGATGGCTGAGTGGACTAAA	23	1		6	4	reverse	7702..7724	reverse	7849..7871	trn-Ser_1	tRNA	strand=+	7785	7872	hit=1
GAGGTCCTGCGGAAAAATAG	20		1	3	3	reverse	129633..129652	reverse	130594..130613	5S rrn	rRNA	strand=-	130580	130700	hit=2
GTAAGCTCCCAAGCAGTGGGAGGAGCCCT	29		1	4	3	reverse	132441..132469	reverse	133402..133430	23S rrn	rRNA	strand=-	131149	133958	hit=2
GAAATAGAACATGAAACCGTAAGCTCC	27		1	2	4	reverse	132461..132487	reverse	133422..133448	23S rrn	rRNA	strand=-	131149	133958	hit=2
GCTAGTGACTGGAGTGAAGTCGT	23	1		5	5	reverse	135235..135257	reverse	136191..136213	16S rrn	rRNA	strand=-	136147	137637	hit=2
TGACCTATGGACGAATATGCAAG	23	1		4	7	reverse	142162..142184	reverse	143139..143161	ndh ND2_4	mRNA:NADP	strand=+	142947	143708	hit=2
GCAGGGACGAAAGTCGGCCTTA	22	1	1	5	5	reverse	130592..130613	reverse	131553..131574	23S rrn	rRNA	strand=-	131149	133958	hit=2
ACCGTAAGCTCCCAAGCAGTGGGAGGAGCCC	31	1		4	1	reverse	132442..132472	reverse	133403..133433	23S rrn	rRNA	strand=-	131149	133958	hit=2
TGTAGTTCAATTGGTC	16	1		4	8	reverse	29560..29575	reverse	29854..29869	trn-Asp	tRNA	strand=-	29801	29874	hit=1
AGGACCTCACGAACATTTGGC	21	1		4	3	reverse	89606..89626	reverse	90505..90525	ycf2	mRNA:Other	strand=+	86474	93358	hit=2
AGATGGCTGAGTGGACTAAAGC	22		2	9	3	reverse	7700..7721	reverse	7847..7868	trn-Ser_1	tRNA	strand=+	7785	7872	hit=1
GAAATAGGGATTAAGTGGAACGGA	24	1		1	5	reverse	144230..144253	reverse	145216..145239	ig-RNA152	ig-RNA	starnd=+	145155	145290	hit=2
ATCGAACCATGAACGAAGAAAGGC	24	1		3	5	reverse	107002..107025	reverse	107926..107949	5S rrn	rRNA	strand=+	107949	108069	hit=2
AATGTCACGGGTTCAAA	17	1	1	5	6	reverse	65460..65476	reverse	66504..66520	trn-Pro	tRNA	strand=-	66490	66563	hit=1
AGGAATATGTAAGCTACC	18	1	1	6	5	reverse	29595..29612	reverse	29889..29906	ig-RNA28	ig-RNA	starnd=+	29875	30322	hit=1
TCTGATGGTATGCCTCTAGGAAT	23	1		5	1	reverse	864..886	reverse	918..940	psbA	mRNA:PS II	strand=-	383	1444	hit=1
AAGAATTCTTGAACAGCGAA	20	1		6	6	reverse	144073..144092	reverse	145059..145078	ycf77_2	mRNA:Other	strand=-	144921	145154	hit=2
AGTGGACTAAAGCGTTGGAT	20		1	3	4	reverse	7693..7712	reverse	7840..7859	trn-Ser_1	tRNA	strand=+	7785	7872	hit=1
CGTAGGCCTCCCAAAAGGTA	20	1		4	2	reverse	130707..130726	reverse	131668..131687	23S rrn	rRNA	strand=-	131149	133958	hit=2
TGGTCGTAGGTTCGAATCC	19	1	1	12		reverse	108084..108102	reverse	109024..109042	trn-Asn_2	tRNA	strand=-	109013	109084	hit=2
ATGGGTCGTGAGTGG	15	1	1	5	5	reverse	998..1012	reverse	1052..1066	psbA	mRNA:PS II	strand=-	383	1444	hit=1
CACGAAAGGCGTAACGATCT	20	1	1	4	6	reverse	130999..131018	reverse	131960..131979	23S rrn	rRNA	strand=-	131149	133958	hit=2
AGAATGATTCGGAGTTCTTGCAGA	24	1	1	5	6	reverse	144763..144786	reverse	145749..145772	ycf2	mRNA:Other	strand=-	145291	152175	hit=2
CGAGGTCTCTGGTTCAAATCCAGGATGG	28	1		1	6	reverse	134091..134118	reverse	135052..135079	trn-Ile_2	tRNA	strand=-	135048	135082	hit=2
GGCGAAAGCCTGACGGAGCAATG	23	1		3	2	reverse	136312..136334	reverse	137268..137290	16S rrn	rRNA	strand=-	136147	137637	hit=2
TGGGGCTTGTAGCTCAGAGGATTA	24	1		2	3	reverse	129350..129373	reverse	130326..130349	trn-Arg_1	tRNA	strand=-	130274	130347	hit=2
TTATGCTCTGACCCGAGT	18	1		2	5	reverse	132613..132630	reverse	133574..133591	23S rrn	rRNA	strand=-	131149	133958	hit=2
AAGGAAGCTATAAGTAATGCA	21	1	1	5	6	reverse	136690..136710	reverse	137646..137666	ig-RNA144	ig-RNA	starnd=+	137638	137868	hit=2
GAAACTGGTTAACGGATGGTATT	23	1		7	2	reverse	125759..125781	reverse	126710..126732	ycf1	mRNA:Other	strand=-	123884	129244	hit=1
AGGGATNTAACTCAGCGGTAGA	22		2	6	5	reverse	136963..136984	reverse	137919..137940	trn-Val_1	tRNA	strand=-	137869	137940	hit=2
TGTGATTGTTCCAGAAGAAATGA	23	2		4	7	reverse	108776..108798	reverse	109716..109738	ycf1	mRNA:Other	strand=+	109405	110436	hit=2
GCGTAGAGGAACAACACCAA	20	1		6	2	reverse	129704..129723	reverse	130665..130684	5S rrn	rRNA	strand=-	130580	130700	hit=2
GGAGCAATGCCGCGTGGAGGTAGAAGGC	28	1		5	2	reverse	136293..136320	reverse	137249..137276	16S rrn	rRNA	strand=-	136147	137637	hit=2
AGGATTTGAAAGGCATTATGGC	22		1	7	2	reverse	38714..38735	reverse	39575..39596	psaB	mRNA:PS I	strand=-	37375	39579	hit=1
ACAAGAATTCTTGAACAGCGAACAAC	26		1	3	2	reverse	144069..144094	reverse	145055..145080	ycf77_2	mRNA:Other	strand=-	144921	145154	hit=2
TCGGAGCGAAAAAGCAATGTCACTCGA	27	1		3	3	reverse	91658..91684	reverse	92557..92583	ycf2	mRNA:Other	strand=+	86474	93358	hit=2
AGGGGTAGAGAAAATGCC	18	1		3	3	reverse	131457..131474	reverse	132418..132435	23S rrn	rRNA	strand=-	131149	133958	hit=2
TGGTAGACACGCGAGACTCAAA	22	1		5		reverse	93414..93435	reverse	94320..94341	trn-Leu_3	tRNA	strand=-	94276	94356	hit=2
TCAGGGGCCTGATAGGCGGT	20			8	3	reverse	133197..133216	reverse	134158..134177	ig-RNA140	ig-RNA	starnd=+	134146	134946	hit=2
AGGGCTATAGCTCAGTTAGGTNGA	24	1		4	6	reverse	50742..50765	reverse	51848..51871	trn-Val_3	tRNA	strand=-	51833	51871	hit=1
TGGGCACTGTCTCGGAGAGAGGCTCG	26	1		3	2	reverse	130974..130999	reverse	131935..131960	23S rrn	rRNA	strand=-	131149	133958	hit=2
GGTCGTGAGTGGGAACTTAG	20		1	4	2	reverse	990..1009	reverse	1044..1063	psbA	mRNA:PS II	strand=-	383	1444	hit=1
AGACCTAGGATGTAGAAGATCAT	23		1	6	3	reverse	84089..84111	reverse	84972..84994	ig-RNA97	ig-RNA	starnd=+	84772	85453	hit=2
GGTAGCTCGCAAGG	14	1	1	5	5	reverse	35871..35884	reverse	36746..36759	trn-Met_2	tRNA	strand=-	36704	36777	hit=1
ATGGACCCGAACCTGGGTGATCT	23	1		4	2	reverse	132299..132321	reverse	133260..133282	23S rrn	rRNA	strand=-	131149	133958	hit=2
AATGATTCGGAGTTCTTGCAGAGC	24	1		4	3	reverse	144761..144784	reverse	145747..145770	ycf2	mRNA:Other	strand=-	145291	152175	hit=2
CCGAGTGGTTGATGGCTCC	19	1		7	4	reverse	34564..34582	reverse	35375..35393	trn-Ser_2	tRNA	strand=+	35312	35403	hit=1
GTTAATGGGGACGGACTGTAA	21		1	4	3	reverse	29977..29997	reverse	30369..30389	trn-Tyr	tRNA	strand=-	30323	30406	hit=1
TGGATACTAGGCGCTGTGCGT	21		1	2	3	reverse	135894..135914	reverse	136850..136870	16S rrn	rRNA	strand=-	136147	137637	hit=2
TGGTGTCCTAGGCGTAGA	18		1	1	4	reverse	129717..129734	reverse	130678..130695	5S rrn	rRNA	strand=-	130580	130700	hit=2
AGGTAAACGTCCTGTAGTAAG	21		1	3	4	reverse	83618..83638	reverse	84506..84526	rpl2_3	mRNA:ribosomal protein L	strand=-	84337	84771	hit=2
TGGCTGATACTACTGGA	17	1		2	5	reverse	62590..62606	reverse	63643..63659	psbJ	mRNA:PS II	strand=-	63538	63660	hit=1
CGCTCAGTGATAAAGGAGGTA	21	1		3	3	reverse	131934..131954	reverse	132895..132915	23S rrn	rRNA	strand=-	131149	133958	hit=2
CAATATGTCTACGCTGGTTCAAATCCA	27	1	1	6	4	reverse	29941..29967	reverse	30333..30359	trn-Tyr	tRNA	strand=-	30323	30406	hit=1
CGGTATCTGGGGAAT	15	1		3	2	reverse	136237..136251	reverse	137193..137207	16S rrn	rRNA	strand=-	136147	137637	hit=2
TGAAATAGGGATTAAGTGGAACGG	24	1		3	2	reverse	144231..144254	reverse	145217..145240	ig-RNA152	ig-RNA	starnd=+	145155	145290	hit=2
TGTTTCGGTGCGGGC	15		1	6	4	reverse	132106..132120	reverse	133067..133081	23S rrn	rRNA	strand=-	131149	133958	hit=2
CCGCGTGCCTGTTGAAGAATG	21	1		5	1	reverse	132411..132431	reverse	133372..133392	23S rrn	rRNA	strand=-	131149	133958	hit=2
CCCCGTAGGAACTACGAGATCACC	24			5	6	reverse	133579..133602	reverse	134541..134564	ig-RNA140	ig-RNA	starnd=+	134146	134946	hit=2
CAACGGTAGAGTACTCGGCTT	21	1		6	3	reverse	4258..4278	reverse	4315..4335	trn-Lys_2	tRNA	strand=-	4311	4347	hit=1
TGGATATATAGGAATCAAAATCTG	24	1		4	5	reverse	152692..152715	reverse	153694..153717	ig-RNA156	ig-RNA	starnd=+	153196	153877	hit=2
ATAGAAGGGCAGAAT	15		1	6	1	reverse	106898..106912	reverse	107822..107836	ig-RNA116	ig-RNA	starnd=+	107702	107948	hit=2
GTATGAACACGATACCAAGGC	21		1	2	6	reverse	71466..71486	reverse	72379..72399	psbB	mRNA:PS II	strand=+	72371	73897	hit=1
GGTGACCGATAGCGAAGT	18		1	4	3	reverse	132530..132547	reverse	133491..133508	23S rrn	rRNA	strand=-	131149	133958	hit=2
AGTTCAATTGGTCAGAGC	18		1	4	5	reverse	29555..29572	reverse	29849..29866	trn-Asp	tRNA	strand=-	29801	29874	hit=1
GGGCGTAAAGCGTCTGTAGGTGGCTTTTTAA	31		1	1	5	reverse	136138..136168	reverse	137094..137124	16S rrn	rRNA	strand=-	136147	137637	hit=2
CAGGGTAAGAAGGGGTAGAGAAAAT	25	1		4	1	reverse	131460..131484	reverse	132421..132445	23S rrn	rRNA	strand=-	131149	133958	hit=2
TCCGCTTTTATGTTAGTTCNTACTATA	27	1		7	1	reverse	43844..43870	reverse	44674..44700	ig-RNA42	ig-RNA	starnd=+	43752	44826	hit=1
TAGTCAAGGACGTGTTATTAATACTTG	27		1	1	4	reverse	441..467	reverse	495..521	psbA	mRNA:PS II	strand=-	383	1444	hit=1
AAGCCTATGGGGTCGCTTCTGTAAC	25	1		4	1	reverse	1334..1358	reverse	1388..1412	psbA	mRNA:PS II	strand=-	383	1444	hit=1
TGACTTCGAAAGAATTGAACGAGG	24	1		1	6	reverse	97955..97978	reverse	98868..98891	ig-RNA108	ig-RNA	starnd=+	98794	100708	hit=2
AACCATGAACCAGAATAGAAGAGC	24	1		3	3	reverse	141082..141105	reverse	142053..142076	ndh ND2_3	mRNA:NADP	strand=+	141854	142261	hit=2
GGATGTCAGCGGTTCGAG	18		1	3	7	reverse	133164..133181	reverse	134125..134142	trn-Ala_1	tRNA	strand=-	134111	134145	hit=2
TTCGGTAGAACGTGGGTCT	19	1		4	3	reverse	65223..65241	reverse	66269..66287	trn-Trp	tRNA	strand=-	66229	66302	hit=1
GTTAATGGGGACGGACTG	18		1	2	3	reverse	29980..29997	reverse	30372..30389	trn-Tyr	tRNA	strand=-	30323	30406	hit=1
CGTAGGCTGAGGAGCAA	17		1	4	2	reverse	136504..136520	reverse	137460..137476	16S rrn	rRNA	strand=-	136147	137637	hit=2
CTATAGCTCAGTTAGGTAGA	20	1		7	3	reverse	50742..50761	reverse	51848..51867	trn-Val_3	tRNA	strand=-	51833	51871	hit=1
ACGGGCATAACATCTACGATTG	22	1		5	1	reverse	7042..7063	reverse	7120..7141	psbK	mRNA:PS II	strand=+	7017	7202	hit=1
TATAGAGCTATGACACAATCAAATCC	26	1		4	2	reverse	62867..62892	reverse	63904..63929	psbL	mRNA:PS II	strand=-	63804	63920	hit=1
GCTAACTCTGTGCCAGCA	18	1			5	reverse	136211..136228	reverse	137167..137184	16S rrn	rRNA	strand=-	136147	137637	hit=2
GCCCCCATCGTCTAGTGGTTNAGG	24		1	4	5	reverse	30123..30146	reverse	30515..30538	trn-Glu	tRNA	strand=-	30466	30538	hit=1
AATGCCACTCGAACCCAGAGCTAG	24		1	4	2	reverse	132182..132205	reverse	133143..133166	23S rrn	rRNA	strand=-	131149	133958	hit=2
AACTTAAGTTGATCTAGACCAAA	23	1		3	4	reverse	50374..50396	reverse	51480..51502	ig-RNA52	ig-RNA	starnd=+	51234	51832	hit=1
ATTGGAATAATTCGTTTGGTTA	22		1	4	5	reverse	67879..67900	reverse	68938..68959	ig-RNA74	ig-RNA	starnd=+	68866	69610	hit=1
CCGAGCGGTTAATGGGGACGGA	22		1	6	3	reverse	29983..30004	reverse	30375..30396	trn-Tyr	tRNA	strand=-	30323	30406	hit=1
AGATGGGCTGTCAAGAACGTAGAG	24	1		3	2	reverse	133820..133843	reverse	134782..134805	ig-RNA140	ig-RNA	starnd=+	134146	134946	hit=2
CGGGCATAACATCTACGATTGGA	23		1	4	2	reverse	7040..7062	reverse	7118..7140	psbK	mRNA:PS II	strand=+	7017	7202	hit=1
TGGATTAAGGCAGTGGATT	19	1		3	6	reverse	43..61	reverse	43..61	trn-His	tRNA	strand=-	4	76	hit=1
ACGTGGGTCTCCAAA	15	1		8	2	reverse	65218..65232	reverse	66264..66278	trn-Trp	tRNA	strand=-	66229	66302	hit=1
CTTAGCGGCTTGGCCGGTAG	20	1		4	2	reverse	550..569	reverse	604..623	psbA	mRNA:PS II	strand=-	383	1444	hit=1
GTCGTGAGACAGTTCGGTC	19	1		2	4	reverse	130370..130388	reverse	131331..131349	23S rrn	rRNA	strand=-	131149	133958	hit=2
TTGGTGGTGAAATGGTAGACAC	22	1		6	3	reverse	93426..93447	reverse	94332..94353	trn-Leu_3	tRNA	strand=-	94276	94356	hit=2
TAACTGATTGGTCGTAGGTTCGAA	24	1		5		reverse	108087..108110	reverse	109027..109050	trn-Asn_2	tRNA	strand=-	109013	109084	hit=2
TCCGCTTTTATGTTAGTTCGTACNATA	27	1		2	5	reverse	43844..43870	reverse	44674..44700	ig-RNA42	ig-RNA	starnd=+	43752	44826	hit=1
TAGGGTGATCCTTTTGTCGACGGA	24	1		3	4	reverse	141618..141641	reverse	142589..142612	ig-RNA149	ig-RNA	starnd=+	142262	142946	hit=2
TTCATTCGGCTCCTTTATGATGGA	24		1	4	3	reverse	9033..9056	reverse	9286..9309	ig-RNA12	ig-RNA	starnd=+	8669	9382	hit=1
GAAATGTTGGCTAGGTAAACGTCC	24	1		3	3	reverse	83627..83650	reverse	84515..84538	rpl2_3	mRNA:ribosomal protein L	strand=-	84337	84771	hit=2
GGGACGGAGGAGGCTAG	17	1		5	1	reverse	131537..131553	reverse	132498..132514	23S rrn	rRNA	strand=-	131149	133958	hit=2
CGCTAGTATGGTAGAAAGAG	20		1	3	2	reverse	28268..28287	reverse	28588..28607	ig-RNA26	ig-RNA	starnd=+	28179	28706	hit=1
CGGATGAGTTGTGGT	15		1	4	2	reverse	132215..132229	reverse	133176..133190	23S rrn	rRNA	strand=-	131149	133958	hit=2
CGGCGGTGAATTCGTTCCCGGG	22	1		4	1	reverse	135346..135367	reverse	136302..136323	16S rrn	rRNA	strand=-	136147	137637	hit=2
AAGAGGGATCTTGAACTAAGA	21		1	3	5	reverse	142740..142760	reverse	143717..143737	ig-RNA150	ig-RNA	starnd=+	143709	144292	hit=2
TTGGCCGGTAGTAGGTATTTGG	22	1		4	1	reverse	539..560	reverse	593..614	psbA	mRNA:PS II	strand=-	383	1444	hit=1
GGGATTGTAGTTCAATTGGTCAN	23		1	3	4	reverse	29558..29580	reverse	29852..29874	trn-Asp	tRNA	strand=-	29801	29874	hit=1
TAAGAACTCAACGGGGC	17	1		2	3	reverse	62434..62450	reverse	63487..63503	ig-RNA62	ig-RNA	starnd=+	62620	63537	hit=1
TTTACCATGACTGCAATTTTAGAG	24		1	5	2	reverse	1373..1396	reverse	1427..1450	psbA	mRNA:PS II	strand=-	383	1444	hit=1
CCGTAGGAACTACGAGATCACC	22	1		2	3	reverse	133579..133600	reverse	134541..134562	ig-RNA140	ig-RNA	starnd=+	134146	134946	hit=2
TCTGGTGTCCTAGGCGTAGAG	21	1		5	2	reverse	129716..129736	reverse	130677..130697	5S rrn	rRNA	strand=-	130580	130700	hit=2
NAACAGACCGGTAGACTTGAA	21	1		4	1	reverse	129988..130008	reverse	130949..130969	4.5S rrn	rRNA	strand=-	130948	131050	hit=2
TCTGCAACGAATGAATTCAAGAGA	24	1		5	3	reverse	35114..35137	reverse	35932..35955	ycf9	mRNA:Other	strand=+	35751	35939	hit=1
ATTGGAATAATTCGTTTGGTT	21		1	4	5	reverse	67880..67900	reverse	68939..68959	ig-RNA74	ig-RNA	starnd=+	68866	69610	hit=1
AGGAGGAATCAATGAAAGGACAT	23		1	2	4	reverse	151157..151179	reverse	152164..152186	ycf2	mRNA:Other	strand=-	145291	152175	hit=2
TAACTTCTAGTTTGATCAG	19	1		5	2	reverse	717..735	reverse	771..789	psbA	mRNA:PS II	strand=-	383	1444	hit=1
AGGATGATGAAAAGCTTAACACCT	24	1		2	5	reverse	129600..129623	reverse	130561..130584	5S rrn	rRNA	strand=-	130580	130700	hit=2
GTTCGAGCCTGATTAT	16		1	3	6	reverse	136918..136933	reverse	137874..137889	trn-Val_1	tRNA	strand=-	137869	137940	hit=2
GCTGGGTTCAGAACGTCGTGAGACAGT	27	1		3	2	reverse	130376..130402	reverse	131337..131363	23S rrn	rRNA	strand=-	131149	133958	hit=2
AACTATGACTATTCATGATTCCA	23	1		4	2	reverse	6096..6118	reverse	6223..6245	ig-RNA7	ig-RNA	starnd=+	6189	6615	hit=1
TAACGGAATCCTTAGGAAAAGTA	23	1		4	5	reverse	8827..8849	reverse	9081..9103	ig-RNA12	ig-RNA	starnd=+	8669	9382	hit=1
GAGGGGGTAGGGGTAG	16	1		4	1	reverse	136810..136825	reverse	137766..137781	ig-RNA144	ig-RNA	starnd=+	137638	137868	hit=2
TAGGCAGTGGCTTGGTTAAGG	21		1	6	1	reverse	132377..132397	reverse	133338..133358	23S rrn	rRNA	strand=-	131149	133958	hit=2
CAGCGGTAGAGTGTC	15	1		4	4	reverse	136958..136972	reverse	137914..137928	trn-Val_1	tRNA	strand=-	137869	137940	hit=2
ATGGAATCGACTCGATCATCAGA	23		1	6		reverse	142841..142863	reverse	143824..143846	ig-RNA150	ig-RNA	starnd=+	143709	144292	hit=2
GGGATTGTAGTTCAATTGGTCNG	23		1	3	3	reverse	29558..29580	reverse	29852..29874	trn-Asp	tRNA	strand=-	29801	29874	hit=1
GCAGTTTGGTAGCTCGCAAGGCT	23		1	4	5	reverse	35869..35891	reverse	36744..36766	trn-Met_2	tRNA	strand=-	36704	36777	hit=1
CTAGGATCCGATTTGTATCATTA	23		1	4	4	reverse	36394..36416	reverse	37270..37292	ig-RNA38	ig-RNA	starnd=+	37241	37374	hit=1
GAGTTAATCGTACCGAGGGTTCGA	24		1	4	3	reverse	7653..7676	reverse	7800..7823	trn-Ser_1	tRNA	strand=+	7785	7872	hit=1
GAGGTACTCAAATTGGATCAGTGA	24		1	4	3	reverse	152267..152290	reverse	153269..153292	ig-RNA156	ig-RNA	starnd=+	153196	153877	hit=2
TGTAAGTTTTACTGGGTATGCTCT	24	1		2	3	reverse	73419..73442	reverse	74313..74336	psbN	mRNA:PS II	strand=-	74249	74380	hit=1
GTGAATTCGTTCCCGGG	17		1	2	4	reverse	135346..135362	reverse	136302..136318	16S rrn	rRNA	strand=-	136147	137637	hit=2
TGTAGCTGGTATTCTTGTGATCGG	24		1	1	4	reverse	62540..62563	reverse	63593..63616	psbJ	mRNA:PS II	strand=-	63538	63660	hit=1
TGNGGCGTAGCCAAGCGGTAAGGCA	25	1		2	3	reverse	6566..6590	reverse	6663..6687	trn-Gln	tRNA	strand=-	6616	6687	hit=1
TTGGGGAATATGAGTCGAAGCAAT	24		1	4	2	reverse	90939..90962	reverse	91838..91861	ycf2	mRNA:Other	strand=+	86474	93358	hit=2
GATAGTCAAGGACGTGT	17	1		4	2	reverse	453..469	reverse	507..523	psbA	mRNA:PS II	strand=-	383	1444	hit=1
TGTAAATTCGTTGGCAATATGTCTA	25	1		3	5	reverse	29957..29981	reverse	30349..30373	trn-Tyr	tRNA	strand=-	30323	30406	hit=1
AGATGTAGGATACCTATCCAGAAG	24	1		4	2	reverse	89775..89798	reverse	90674..90697	ycf2	mRNA:Other	strand=+	86474	93358	hit=2
TGTGATCTGTCATTACGTGCGACT	24		1	2	5	reverse	42670..42693	reverse	43516..43539	ycf4	mRNA:Other	strand=-	43524	43751	hit=1
ATATTGGCTAGTGATTGTGAGGCT	24	1		2	3	reverse	106965..106988	reverse	107889..107912	ig-RNA116	ig-RNA	starnd=+	107702	107948	hit=2
AACGGAATCCTTAGGAAAAGTAT	23		1	3	5	reverse	8826..8848	reverse	9080..9102	ig-RNA12	ig-RNA	starnd=+	8669	9382	hit=1
GCTGAGTGGACTAAAGCGTTGGATTGCTAATC	32		1	1	4	reverse	7685..7716	reverse	7832..7863	trn-Ser_1	tRNA	strand=+	7785	7872	hit=1
GATTGGTCGTAGGTT	15	1		3	3	reverse	108091..108105	reverse	109031..109045	trn-Asn_2	tRNA	strand=-	109013	109084	hit=2
GCTAACTATCGAGACTTTGGACTA	24	1		1	4	reverse	36131..36154	reverse	37007..37030	rps14	mRNA:ribosomal protein S	strand=-	36938	37240	hit=1
GAGTTAATCGTACCGAGGGTTCGAATCC	28		1	5	2	reverse	7649..7676	reverse	7796..7823	trn-Ser_1	tRNA	strand=+	7785	7872	hit=1
GATCGGATCGAATTGGAAAATGGA	24	1		3	3	reverse	88966..88989	reverse	89865..89888	ycf2	mRNA:Other	strand=+	86474	93358	hit=2
GCCTCTAGGAATCTCTGG	18		1	3	2	reverse	858..875	reverse	912..929	psbA	mRNA:PS II	strand=-	383	1444	hit=1
GCGGGAATCGAACC	14		1	4	2	reverse	9157..9170	reverse	9410..9423	trn-Gly_2	tRNA	strand=+	9383	9431	hit=2
GCGGGAATCGAACC	14		1	4	2	reverse	35669..35682	reverse	9410..9423	trn-Gly_2	tRNA	strand=+	9383	9431	hit=2
TAAACCAAGGATTTTACCATG	21		1	4	2	reverse	1388..1408	reverse	1442..1462	psbA	mRNA:PS II	strand=-	383	1444	hit=1
ACCATGAACGAAGAAAGGCATGC	23	1		5	3	reverse	106998..107020	reverse	107922..107944	ig-RNA116	ig-RNA	starnd=+	107702	107948	hit=2
GTGGATAATTTAATTTTGATTGA	23	1		3	2	reverse	6897..6919	reverse	6975..6997	ig-RNA8	ig-RNA	starnd=+	6688	7016	hit=1
GGACACAGGTGGTGCATGGCTGTCGT	26		1	4	1	reverse	135668..135693	reverse	136624..136649	16S rrn	rRNA	strand=-	136147	137637	hit=2
ATAAGTGATTGTCTGATAATGAGC	24	1		3	2	reverse	90390..90413	reverse	91289..91312	ycf2	mRNA:Other	strand=+	86474	93358	hit=2
TCGAACCATGAACGAAGAAAGGCA	24	1		4	1	reverse	107001..107024	reverse	107925..107948	ig-RNA116	ig-RNA	starnd=+	107702	107948	hit=2
AAACAAGAATTNTTGAACAGCG	22	1		3	2	reverse	144075..144096	reverse	145061..145082	ycf77_2	mRNA:Other	strand=-	144921	145154	hit=2
GTGTCAGGACCTACGGGCCA	20	1		3	3	reverse	130760..130779	reverse	131721..131740	23S rrn	rRNA	strand=-	131149	133958	hit=2
ATGTACGTAGAATACCAAAGGGAG	24		1	4	4	reverse	78374..78397	reverse	79292..79315	rps11	mRNA:ribosomal protein S	strand=-	78960	79376	hit=1
CCCCCATCGTCTAGTGGTTCAGG	23	1		4	1	reverse	30123..30145	reverse	30515..30537	trn-Glu	tRNA	strand=-	30466	30538	hit=1
GGTTAAGGGAACCCACCG	18	1		4	2	reverse	132367..132384	reverse	133328..133345	23S rrn	rRNA	strand=-	131149	133958	hit=2
AGGNATATAACTCAGCGGTAGA	22		1	2	5	reverse	136963..136984	reverse	137919..137940	trn-Val_1	tRNA	strand=-	137869	137940	hit=2
GCGAAAGCGAGTCTTCATAGG	21	1		2	3	reverse	132338..132358	reverse	133299..133319	23S rrn	rRNA	strand=-	131149	133958	hit=2
CAAAATGTCACGGGTTCAAA	20	1		3	4	reverse	65460..65479	reverse	66504..66523	trn-Pro	tRNA	strand=-	66490	66563	hit=1
CAAGGCTAAATACTCCTG	18		1	4	3	reverse	132548..132565	reverse	133509..133526	23S rrn	rRNA	strand=-	131149	133958	hit=2
GGGGATATAGCTCAGTNGGTA	21		1	1	5	reverse	134002..134022	reverse	134964..134984	trn-Ala_2	tRNA	strand=-	134947	134984	hit=2
TAACTTCGGGAGAAGGGGTGCCTCCT	26		1	2	3	reverse	131248..131273	reverse	132209..132234	23S rrn	rRNA	strand=-	131149	133958	hit=2
TAAGGGCATATCGGTTGAAGTAGA	24		1	5	3	reverse	152872..152895	reverse	153869..153892	rpl2_2	mRNA:ribosomal protein L	strand=+	153878	154312	hit=2
GGCCGGACGGAGATT	15	1		5	1	reverse	130667..130681	reverse	131628..131642	23S rrn	rRNA	strand=-	131149	133958	hit=2
GATCTGGGCACTGTCTCGGA	20	1		3	2	reverse	130984..131003	reverse	131945..131964	23S rrn	rRNA	strand=-	131149	133958	hit=2
CAAAGGCGGAAAAAGAAATCAT	22		1	3	3	reverse	83303..83324	reverse	84192..84213	rps19	mRNA:ribosomal protein S	strand=-	84005	84283	hit=2
ATTGGTCAGAGCACCG	16	1		2	4	reverse	29551..29566	reverse	29845..29860	trn-Asp	tRNA	strand=-	29801	29874	hit=1
GCATCCTAACAGACCGGTNGACTTGAAC	28	1		4	1	reverse	129987..130014	reverse	130948..130975	4.5S rrn	rRNA	strand=-	130948	131050	hit=2
GTAGAGGAACAACACCAA	18	1		1	4	reverse	129704..129721	reverse	130665..130682	5S rrn	rRNA	strand=-	130580	130700	hit=2
AATGTCACGGGTTCAAATCCTG	22		1	6	1	reverse	65455..65476	reverse	66499..66520	trn-Pro	tRNA	strand=-	66490	66563	hit=1
ACCTTAGAACCTAGAATACGC	21	1		1	4	reverse	64236..64256	reverse	65289..65309	ig-RNA66	ig-RNA	starnd=+	64323	65711	hit=1
ACGGGAAGACCTAGGATGTAGA	22	1		4	2	reverse	84096..84117	reverse	84979..85000	ig-RNA97	ig-RNA	starnd=+	84772	85453	hit=2
AGTTCGGTAGAACGTGGGTCTCCAAAAC	28	1		1	5	reverse	65216..65243	reverse	66262..66289	trn-Trp	tRNA	strand=-	66229	66302	hit=1
GGCAAAGAAAAGTTTGATTTATAG	24	1		1	4	reverse	36339..36362	reverse	37215..37238	rps14	mRNA:ribosomal protein S	strand=-	36938	37240	hit=1
GGGGATNTAGCTCAGTTGGTA	21		1	2	5	reverse	134002..134022	reverse	134964..134984	trn-Ala_2	tRNA	strand=-	134947	134984	hit=2
ATGGCTGAGTGGACTAAAGCG	21	1		4	1	reverse	7699..7719	reverse	7846..7866	trn-Ser_1	tRNA	strand=+	7785	7872	hit=1
AGGGATGTAGCGCAGCTTGGNAG	23	1		2	4	reverse	65497..65519	reverse	66541..66563	trn-Pro	tRNA	strand=-	66490	66563	hit=1
GTAGAGCTAGGACAGTTATTGT	22	1		5	2	reverse	108741..108762	reverse	109681..109702	ycf1	mRNA:Other	strand=+	109405	110436	hit=2
GGCTGTTAACTGATTGGTCGNAG	23	1		3	3	reverse	108094..108116	reverse	109034..109056	trn-Asn_2	tRNA	strand=-	109013	109084	hit=2
TCGCAAGGCTCATAACC	17	1		4	1	reverse	35862..35878	reverse	36737..36753	trn-Met_2	tRNA	strand=-	36704	36777	hit=1
CCCTGAACAGACTGCC	16		1	4	2	reverse	135572..135587	reverse	136528..136543	16S rrn	rRNA	strand=-	136147	137637	hit=2
CCTCGATGTCGGCTC	15	1		4	1	reverse	130468..130482	reverse	131429..131443	23S rrn	rRNA	strand=-	131149	133958	hit=2
GTTTGGTAAAAAGAATAATCTTA	23		1	1	5	reverse	98095..98117	reverse	99021..99043	ig-RNA108	ig-RNA	starnd=+	98794	100708	hit=2
TGTCCTAGGCGTAGAGGAACAACA	24		1	6	1	reverse	129708..129731	reverse	130669..130692	5S rrn	rRNA	strand=-	130580	130700	hit=2
TCGAGGCAAACTCTGAA	17	1		2	3	reverse	132071..132087	reverse	133032..133048	23S rrn	rRNA	strand=-	131149	133958	hit=2
TAGTAGAATCGACAAGATGTAAA	23		1	2	4	reverse	27569..27591	reverse	27886..27908	ig-RNA25	ig-RNA	starnd=+	27444	28088	hit=1
TCATGTTGTCAAAGAGTTGAACA	23	1		4	2	reverse	106864..106886	reverse	107788..107810	ig-RNA116	ig-RNA	starnd=+	107702	107948	hit=2
GCGGTTAATGGGG	13	1		3	3	reverse	29988..30000	reverse	30380..30392	trn-Tyr	tRNA	strand=-	30323	30406	hit=1
GGCGAGGTCTCTGGTTCAAATCC	23		1	4	1	reverse	134098..134120	reverse	135059..135081	trn-Ile_2	tRNA	strand=-	135048	135082	hit=2
GGGATGTCAAAATGCATC	18		1	2	3	reverse	131792..131809	reverse	132753..132770	23S rrn	rRNA	strand=-	131149	133958	hit=2
AGGAATATGTAAGCTACCCGC	21		1	2	3	reverse	29592..29612	reverse	29886..29906	ig-RNA28	ig-RNA	starnd=+	29875	30322	hit=1
AGGGTTTCTCTGAATTTGAAA	21	1		4	2	reverse	46326..46346	reverse	46971..46991	ig-RNA46	ig-RNA	starnd=+	46929	47440	hit=1
GTGGTGAAATGGTAGA	16		1	3	3	reverse	93429..93444	reverse	94335..94350	trn-Leu_3	tRNA	strand=-	94276	94356	hit=2
TTGGTGGTGAAATGGTAGACA	21	1		6	1	reverse	93427..93447	reverse	94333..94353	trn-Leu_3	tRNA	strand=-	94276	94356	hit=2
TAAGCGATCTGCCGAAGCTG	20	1		3	2	reverse	131811..131830	reverse	132772..132791	23S rrn	rRNA	strand=-	131149	133958	hit=2
TCNGTTGGTAGAGCTCC	17	1		6	1	reverse	133995..134011	reverse	134957..134973	trn-Ala_2	tRNA	strand=-	134947	134984	hit=2
CCTTTTGTAGCAAAGCATTTATTAAGAAA	29		1	3	2	reverse	83342..83370	reverse	84231..84259	rps19	mRNA:ribosomal protein S	strand=-	84005	84283	hit=2
TGTCCTAGTTGATCCTGATTCGAC	24		1	3	2	reverse	151579..151602	reverse	152581..152604	rpl23_2	mRNA:ribosomal protein L	strand=+	152506	152787	hit=2
CGGCTGTTAACTGATTGGTCGTAGGTTCGA	30	1		2	3	reverse	108088..108117	reverse	109028..109057	trn-Asn_2	tRNA	strand=-	109013	109084	hit=2
GATTTGAACCGATGACT	17	1		4	2	reverse	30759..30775	reverse	31412..31428	trn-Thr_2	tRNA	strand=+	31369	31440	hit=1
TTGGTCGTAGGTTCGAATCCTA	22	1		4	2	reverse	108082..108103	reverse	109022..109043	trn-Asn_2	tRNA	strand=-	109013	109084	hit=2
TAGAGCGGTCGGCTGTTAACTGAT	24	1		3	2	reverse	108103..108126	reverse	109043..109066	trn-Asn_2	tRNA	strand=-	109013	109084	hit=2
AAGACACTTTGGGATTGCTGAATC	24		1	4	1	reverse	69384..69407	reverse	70382..70405	ig-RNA76	ig-RNA	starnd=+	70138	70652	hit=1
GTGGTGAAATGGTAGACAC	19		1	3	3	reverse	93426..93444	reverse	94332..94350	trn-Leu_3	tRNA	strand=-	94276	94356	hit=2
TGAATAACAGTCAAGAAGACCTT	23		1	3	2	reverse	77055..77077	reverse	77967..77989	rpoA	mRNA:RNA polymerase	strand=-	77901	78890	hit=1
GTGGTGAAATGGTAGACACG	20		1	2	4	reverse	93425..93444	reverse	94331..94350	trn-Leu_3	tRNA	strand=-	94276	94356	hit=2
AGTTCAATTGGTCAG	15	1		4	3	reverse	29558..29572	reverse	29852..29866	trn-Asp	tRNA	strand=-	29801	29874	hit=1
TGAGTCAGGGCCTAAGAT	18	1		2	4	reverse	131620..131637	reverse	132581..132598	23S rrn	rRNA	strand=-	131149	133958	hit=2
GAAAGAATTGAACGAGGAGCC	21	1		2	3	reverse	97951..97971	reverse	98864..98884	ig-RNA108	ig-RNA	starnd=+	98794	100708	hit=2
GTAGCTCAGTGGTAGAGC	18		1	4	3	reverse	108121..108138	reverse	109061..109078	trn-Asn_2	tRNA	strand=-	109013	109084	hit=2
TCCTGCGGAAAAATAG	16		1	4	1	reverse	129633..129648	reverse	130594..130609	5S rrn	rRNA	strand=-	130580	130700	hit=2
AGAAGAAGCAATGACGGTA	19	1		2	4	reverse	136247..136265	reverse	137203..137221	16S rrn	rRNA	strand=-	136147	137637	hit=2
ATCTACGATTGGATTCAAAAAGGC	24		1	4	1	reverse	7029..7052	reverse	7107..7130	psbK	mRNA:PS II	strand=+	7017	7202	hit=1
CGGGAAGACCTAGGATGTAGAAG	23	1		3	3	reverse	84094..84116	reverse	84977..84999	ig-RNA97	ig-RNA	starnd=+	84772	85453	hit=2
ATGGTGTCTAATAAGT	16	1		3	4	reverse	51025..51040	reverse	52131..52146	ig-RNA54	ig-RNA	starnd=+	52129	52264	hit=2
AGGATGTATTGAACTCATAATTCA	24		1	3	2	reverse	90340..90363	reverse	91239..91262	ycf2	mRNA:Other	strand=+	86474	93358	hit=2
GTAGCGCAGCTTGGTAG	17	1		3	4	reverse	65497..65513	reverse	66541..66557	trn-Pro	tRNA	strand=-	66490	66563	hit=1
CCTGGGTGACCGATAGC	17	1		3	3	reverse	132535..132551	reverse	133496..133512	23S rrn	rRNA	strand=-	131149	133958	hit=2
TGGTGTCTAATAAGT	15	1		4	3	reverse	51025..51039	reverse	52131..52145	ig-RNA54	ig-RNA	starnd=+	52129	52264	hit=2
TCCATGGGCAGGCAAGAGA	19	1		3	2	reverse	132834..132852	reverse	133795..133813	23S rrn	rRNA	strand=-	131149	133958	hit=2
AGCGGACTCAAAGCTATGGAACTTGG	26	1		2	4	reverse	129212..129237	reverse	130181..130206	ig-RNA135	ig-RNA	starnd=+	129637	130273	hit=2
TAGTACTATGGCTTTCAAC	19		1	3	3	reverse	503..521	reverse	557..575	psbA	mRNA:PS II	strand=-	383	1444	hit=1
GTTGGTGAGGCAATAGCTTAC	21		1		5	reverse	136440..136460	reverse	137396..137416	16S rrn	rRNA	strand=-	136147	137637	hit=2
CATCGTTAGCTTGGAAGGCTAA	22		1	5		reverse	9133..9154	reverse	9386..9407	trn-Gly_2	tRNA	strand=+	9383	9431	hit=1
GGGATNGTAGTTCA	14	1		4	1	reverse	29567..29580	reverse	29861..29874	trn-Asp	tRNA	strand=-	29801	29874	hit=1
AGATTGAGAAATGGAACCATCTGA	24		1	2	3	reverse	141678..141701	reverse	142649..142672	ig-RNA149	ig-RNA	starnd=+	142262	142946	hit=2
CTCTCTTTCAAGGAGGCAGCGGG	23	1		4	2	reverse	30096..30118	reverse	30488..30510	trn-Glu	tRNA	strand=-	30466	30538	hit=1
AGCACCGCCCTGTCAAGGC	19	1		3	2	reverse	29539..29557	reverse	29833..29851	trn-Asp	tRNA	strand=-	29801	29874	hit=1
AGTAGCTCAGTGGTAGAG	18	1		5	1	reverse	108122..108139	reverse	109062..109079	trn-Asn_2	tRNA	strand=-	109013	109084	hit=2
TGGCTGAGTGGACTAAAGCGTTGGATTG	28	1		3	3	reverse	7691..7718	reverse	7838..7865	trn-Ser_1	tRNA	strand=+	7785	7872	hit=1
GGTTAAACTCTACTG	15	1		6		reverse	129672..129686	reverse	130633..130647	5S rrn	rRNA	strand=-	130580	130700	hit=2
CCGGAACTGATAACATTCGAGAT	23	1		4	1	reverse	94423..94445	reverse	95331..95353	ndh ND2_1	mRNA:NADP	strand=-	94941	95702	hit=2
CATGAATCTAGGAACTTTTGCTTG	24		1	3	3	reverse	94469..94492	reverse	95377..95400	ndh ND2_1	mRNA:NADP	strand=-	94941	95702	hit=2
TGGGCTGTCAAGAACGTAGAGGA	23		1	2	3	reverse	133818..133840	reverse	134780..134802	ig-RNA140	ig-RNA	starnd=+	134146	134946	hit=2
AAGGGGCTAGGGAAAGCTTGAAC	23	1		5	1	reverse	141236..141258	reverse	142207..142229	ndh ND2_3	mRNA:NADP	strand=+	141854	142261	hit=2
TAGGAATCCAAATATGAAGAGAGA	24	1		3	3	reverse	7476..7499	reverse	7631..7654	psbI	mRNA:PS II	strand=+	7583	7693	hit=1
GATCTGGGCACTGTCTCG	18	1		3	2	reverse	130986..131003	reverse	131947..131964	23S rrn	rRNA	strand=-	131149	133958	hit=2
TGTGAACTCTCGGGAGAATC	20		1	5	1	reverse	128935..128954	reverse	129908..129927	ig-RNA135	ig-RNA	starnd=+	129637	130273	hit=2
TCGTTGGCAATATGTC	16	1		1	5	reverse	29959..29974	reverse	30351..30366	trn-Tyr	tRNA	strand=-	30323	30406	hit=1
CAATTGGTCAGAGCACCGCC	20		1	4	1	reverse	29549..29568	reverse	29843..29862	trn-Asp	tRNA	strand=-	29801	29874	hit=1
AGGGCTANAGCTCAGTTAGGTAGA	24	1		4	2	reverse	50742..50765	reverse	51848..51871	trn-Val_3	tRNA	strand=-	51833	51871	hit=1
GGGATTGTNGTTCA	14	1		3	3	reverse	29567..29580	reverse	29861..29874	trn-Asp	tRNA	strand=-	29801	29874	hit=1
CAAGTGGATTAAGGCAGTGGN	21	1		4	1	reverse	45..65	reverse	45..65	trn-His	tRNA	strand=-	4	76	hit=1
GCGGTCGGCTGTTAACTG	18	1		6		reverse	108105..108122	reverse	109045..109062	trn-Asn_2	tRNA	strand=-	109013	109084	hit=2
TGAACCAGAATAGAAGAGCTTGC	23		1	1	4	reverse	141078..141100	reverse	142049..142071	ndh ND2_3	mRNA:NADP	strand=+	141854	142261	hit=2
AGAGATCTCTTTCTACCATACTAGCC	26		1	3	3	reverse	28246..28271	reverse	28566..28591	ig-RNA26	ig-RNA	starnd=+	28179	28706	hit=1
GGTGACGATACTGTAGGGGAGGTCCTGCGGA	31		1	3	2	reverse	129640..129670	reverse	130601..130631	5S rrn	rRNA	strand=-	130580	130700	hit=2
TGAAGATTTAGTTACGATTAGAAA	24	1		2	3	reverse	8689..8712	reverse	8944..8967	ig-RNA12	ig-RNA	starnd=+	8669	9382	hit=1
GCCTTAGTGATCCGACG	17	1		4	1	reverse	130581..130597	reverse	131542..131558	23S rrn	rRNA	strand=-	131149	133958	hit=2
CGCTATTCGGAGGTTCGAATCCTTCCGT	28		1	2	4	reverse	6524..6551	reverse	6621..6648	trn-Gln	tRNA	strand=-	6616	6687	hit=1
TGTGGTCGGACTCTATTATGGA	22		1	2	3	reverse	128207..128228	reverse	129152..129173	ycf1	mRNA:Other	strand=-	123884	129244	hit=2
TAGGGGTGCAGAGACAGCCAGGAG	24	1		4	1	reverse	131912..131935	reverse	132873..132896	23S rrn	rRNA	strand=-	131149	133958	hit=2
CCCTAGTACGAGAGGACCGGGAAGG	25	1		4	1	reverse	130306..130330	reverse	131267..131291	23S rrn	rRNA	strand=-	131149	133958	hit=2
AGAAGGAATATGTAAGCTACC	21	1		2	3	reverse	29595..29615	reverse	29889..29909	ig-RNA28	ig-RNA	starnd=+	29875	30322	hit=1
ATAGCTGTCCATACACTGATAAG	23	1		3	3	reverse	102112..102134	reverse	103116..103138	ig-RNA111	ig-RNA	starnd=+	102838	103566	hit=2
AGGTTCATCCCTGTAGAAATTGG	23	1		4	1	reverse	62478..62500	reverse	63531..63553	psbJ	mRNA:PS II	strand=-	63538	63660	hit=1
AGGGCTATNGCTCAGTTAGGTAGA	24	1		3	2	reverse	50742..50765	reverse	51848..51871	trn-Val_3	tRNA	strand=-	51833	51871	hit=1
GGTGTCCTAGGCGTAGAGGAAC	22	1		2	3	reverse	129712..129733	reverse	130673..130694	5S rrn	rRNA	strand=-	130580	130700	hit=2
CAGCTCGTGCCGTAAG	16	1		4	1	reverse	135652..135667	reverse	136608..136623	16S rrn	rRNA	strand=-	136147	137637	hit=2
CCGATAGCGAAGTAGTACCGT	21	1		3	2	reverse	132522..132542	reverse	133483..133503	23S rrn	rRNA	strand=-	131149	133958	hit=2
TTGGGCTTTTCCTGCGCAGCT	21	1		3	2	reverse	130866..130886	reverse	131827..131847	23S rrn	rRNA	strand=-	131149	133958	hit=2
TACACTCGTAGTCTCTGAAGGATG	24	1		4	1	reverse	141585..141608	reverse	142556..142579	ig-RNA149	ig-RNA	starnd=+	142262	142946	hit=2
ACAATGGCCGGGACAAAGGG	20		1	4	1	reverse	135479..135498	reverse	136435..136454	16S rrn	rRNA	strand=-	136147	137637	hit=2
AGGGACTTGAGAACTGAACAAAAG	24	1		4	2	reverse	14989..15012	reverse	15346..15369	rps2	mRNA:ribosomal protein S	strand=-	15013	15723	hit=1
GTATGTTCGAACGTGGAATTCAT	23		1	2	3	reverse	109381..109403	reverse	110321..110343	ycf1	mRNA:Other	strand=+	109405	110436	hit=2
GAAAGGTAGAAACTAGACCAGATA	24	1		4	2	reverse	60191..60214	reverse	61309..61332	ycf10	mRNA:Other	strand=+	60741	61430	hit=1
TGCGGAAAAATAGCTCG	17	1		1	4	reverse	129629..129645	reverse	130590..130606	5S rrn	rRNA	strand=-	130580	130700	hit=2
TTAGCTAGTTGGTGAGG	17	1		3	2	reverse	136451..136467	reverse	137407..137423	16S rrn	rRNA	strand=-	136147	137637	hit=2
TGGATTTCACTTGACTGTCTACGG	24	1		4	1	reverse	151853..151876	reverse	152855..152878	rpl2_1	mRNA:ribosomal protein L	strand=+	152806	153195	hit=2
GGATGTCAGCGGTTCGAGTC	20	1		3	2	reverse	133162..133181	reverse	134123..134142	trn-Ala_1	tRNA	strand=-	134111	134145	hit=2
TGGGAAAACGTCAACGACTGCTGG	24		1	2	3	reverse	122455..122478	reverse	123376..123399	rps15	mRNA:ribosomal protein S	strand=-	123296	123562	hit=1
TGCTGCTGAATCCATGGGCA	20		1	2	3	reverse	132843..132862	reverse	133804..133823	23S rrn	rRNA	strand=-	131149	133958	hit=2
AGGAATATGTAAGCTACCC	19	1			5	reverse	29594..29612	reverse	29888..29906	ig-RNA28	ig-RNA	starnd=+	29875	30322	hit=1
AGTAGTCCTAGCCGTAAACGA	21	1		1	4	reverse	135915..135935	reverse	136871..136891	16S rrn	rRNA	strand=-	136147	137637	hit=2
GCGAATTCGTAGGT	14	1		5	1	reverse	85453..85466	reverse	86331..86344	trn-Ile_4	tRNA	strand=-	86312	86385	hit=2
TACCTTAACCGCAAGGAGGGGG	22		1	2	3	reverse	135272..135293	reverse	136228..136249	16S rrn	rRNA	strand=-	136147	137637	hit=2
GAGCAGGGACGAAAGTCGGCCT	22	1		3	2	reverse	130594..130615	reverse	131555..131576	23S rrn	rRNA	strand=-	131149	133958	hit=2
GCTCCGGTCTTGAAAAC	17		1	3	2	reverse	34552..34568	reverse	35363..35379	trn-Ser_2	tRNA	strand=+	35312	35403	hit=1
TAAACGTCCTGTAGTAAGAGGAGT	24		1	3	2	reverse	83612..83635	reverse	84500..84523	rpl2_3	mRNA:ribosomal protein L	strand=-	84337	84771	hit=2
CGGGAGAAGGGGTGCCTCCTCACA	24	1		1	4	reverse	131244..131267	reverse	132205..132228	23S rrn	rRNA	strand=-	131149	133958	hit=2
AGTTGATAGTCAAGGACG	18		1	3	2	reverse	456..473	reverse	510..527	psbA	mRNA:PS II	strand=-	383	1444	hit=1
AAGAAAAGAGCGTAGAATAATA	22	1		4	1	reverse	62731..62752	reverse	63784..63805	psbL	mRNA:PS II	strand=-	63804	63920	hit=1
TCCNCTTTTATGTTAGTTCGTACTATA	27		1	1	4	reverse	43844..43870	reverse	44674..44700	ig-RNA42	ig-RNA	starnd=+	43752	44826	hit=1
TTCATGTTGTCAAAGAGTTGAACA	24		1	3	2	reverse	106864..106887	reverse	107788..107811	ig-RNA116	ig-RNA	starnd=+	107702	107948	hit=2
TGTAGTTNAATTGGTCAGA	19	1		4	1	reverse	29557..29575	reverse	29851..29869	trn-Asp	tRNA	strand=-	29801	29874	hit=1
TGTAGTTCAATTGGNCAGA	19	1		1	4	reverse	29557..29575	reverse	29851..29869	trn-Asp	tRNA	strand=-	29801	29874	hit=1
AATGTCGTAGGTTCAAATCCTA	22	1		2	3	reverse	65192..65213	reverse	66238..66259	trn-Trp	tRNA	strand=-	66229	66302	hit=1
GGGTAGAGCAGTTTGGTA	18		1	3	2	reverse	35881..35898	reverse	36756..36773	trn-Met_2	tRNA	strand=-	36704	36777	hit=1
GTCGATGCCCGAGCGGTTAATGGGGACG	28	1		5		reverse	29985..30012	reverse	30377..30404	trn-Tyr	tRNA	strand=-	30323	30406	hit=1
GGGTTCGAGTCCCGGGCAAC	20	1		4	1	reverse	1661..1680	reverse	1720..1739	trn-Lys_1	tRNA	strand=-	1717	1751	hit=1
TGGATTTGGTTAGACAATGTGTGG	24	1		3	2	reverse	150098..150121	reverse	151105..151128	ycf2	mRNA:Other	strand=-	145291	152175	hit=2
TAAAGCGTTGGATTGC	16	1		3	2	reverse	7690..7705	reverse	7837..7852	trn-Ser_1	tRNA	strand=+	7785	7872	hit=1
GCGGACTCAAAGCTATGGAAC	21	1		1	4	reverse	129216..129236	reverse	130185..130205	ig-RNA135	ig-RNA	starnd=+	129637	130273	hit=2
GGTTGATGGCTCCGG	15		1	3	2	reverse	34562..34576	reverse	35373..35387	trn-Ser_2	tRNA	strand=+	35312	35403	hit=1
AATGGGGACGGACTGTAAATTCGT	24		1	4	1	reverse	29971..29994	reverse	30363..30386	trn-Tyr	tRNA	strand=-	30323	30406	hit=1
TTTGATATCCAAAAACTGCTCAGC	24	1		1	4	reverse	83711..83734	reverse	84599..84622	rpl2_3	mRNA:ribosomal protein L	strand=-	84337	84771	hit=2
CTGATTGGTCGTAGGTTCG	19	1		4	1	reverse	108089..108107	reverse	109029..109047	trn-Asn_2	tRNA	strand=-	109013	109084	hit=2
CGCTCTTAGTTCAGTTCGG	19	1		1	4	reverse	65237..65255	reverse	66283..66301	trn-Trp	tRNA	strand=-	66229	66302	hit=1
ACAAGATCTCGTGCACTGGAA	21	1		4	1	reverse	91133..91153	reverse	92032..92052	ycf2	mRNA:Other	strand=+	86474	93358	hit=2
AGCTCAGAGGATTAGAGCACGTGG	24	1		2	3	reverse	129340..129363	reverse	130316..130339	trn-Arg_1	tRNA	strand=-	130274	130347	hit=2
TGAGATATCTGGTGTAGAAGTAG	23	1		2	3	reverse	14342..14364	reverse	14698..14720	atpI	mRNA:ATP	strand=-	14021	14770	hit=1
CGGGTTTTGGTC	12		1	3	2	reverse	6553..6564	reverse	6650..6661	trn-Gln	tRNA	strand=-	6616	6687	hit=1
GGTCTCCAAAACCCAATGTCGT	22		1	2	3	reverse	65206..65227	reverse	66252..66273	trn-Trp	tRNA	strand=-	66229	66302	hit=1
TTGTTAATTCCAGGGTTTCTCTGA	24		1	2	3	reverse	46334..46357	reverse	46979..47002	ig-RNA46	ig-RNA	starnd=+	46929	47440	hit=1
AGTAAGAGGAGTAGTTATGAACCC	24		1	2	3	reverse	83600..83623	reverse	84488..84511	rpl2_3	mRNA:ribosomal protein L	strand=-	84337	84771	hit=2
ATTGGTCGTAGGTTCGA	17	1		3	2	reverse	108088..108104	reverse	109028..109044	trn-Asn_2	tRNA	strand=-	109013	109084	hit=2
CAGTAGCTCAGTGGTAGAG	19	1		5		reverse	108122..108140	reverse	109062..109080	trn-Asn_2	tRNA	strand=-	109013	109084	hit=2
GAACAGCTTCCATTGAGTCTCTGC	24	1		3	2	reverse	46422..46445	reverse	47076..47099	ig-RNA46	ig-RNA	starnd=+	46929	47440	hit=1
AAAATGTCACGG	12	1		4	1	reverse	65467..65478	reverse	66511..66522	trn-Pro	tRNA	strand=-	66490	66563	hit=1
GGGGATATAGCTNAGTTGG	19	1		2	3	reverse	134004..134022	reverse	134966..134984	trn-Ala_2	tRNA	strand=-	134947	134984	hit=2
TATAACTCAGCGGTAG	16	1		3	2	reverse	136964..136979	reverse	137920..137935	trn-Val_1	tRNA	strand=-	137869	137940	hit=2
CGGATTTTCAAGAACGGGAATC	22	1		3	2	reverse	47876..47897	reverse	48813..48834	ndh subunit_2	mRNA:NADP	strand=-	48677	49153	hit=1
CTTTCAAGGAGGCAGCGG	18	1		2	3	reverse	30097..30114	reverse	30489..30506	trn-Glu	tRNA	strand=-	30466	30538	hit=1
GCGAGGTCTCTGGTT	15	1		2	3	reverse	134105..134119	reverse	135066..135080	trn-Ile_2	tRNA	strand=-	135048	135082	hit=2
CGATGAGATAGAATGCAATAGAA	23	1		4	1	reverse	128759..128781	reverse	129732..129754	ig-RNA135	ig-RNA	starnd=+	129637	130273	hit=2
CAAGTGGATTAANGCAGTGG	20		1	4	1	reverse	46..65	reverse	46..65	trn-His	tRNA	strand=-	4	76	hit=1
GGTCGTAGGTTCGAATCC	18	1		3	2	reverse	108084..108101	reverse	109024..109041	trn-Asn_2	tRNA	strand=-	109013	109084	hit=2
TCAGAGGATTAGAGCACGTGGCTA	24	1		3	2	reverse	129337..129360	reverse	130313..130336	trn-Arg_1	tRNA	strand=-	130274	130347	hit=2
GGCTGTTAACTGATNGGTCGTAG	23	1		1	4	reverse	108094..108116	reverse	109034..109056	trn-Asn_2	tRNA	strand=-	109013	109084	hit=2
CTAAAGCGTTGGATTGCTAATCCA	24	1		4	1	reverse	7683..7706	reverse	7830..7853	trn-Ser_1	tRNA	strand=+	7785	7872	hit=1
AGAAATATGGACAAATGGAAGTT	23	1			5	reverse	77348..77370	reverse	78266..78288	rpoA	mRNA:RNA polymerase	strand=-	77901	78890	hit=1
GATATTTCACGATCAAGGGTGTAG	24	1		3	2	reverse	150928..150951	reverse	151935..151958	ycf2	mRNA:Other	strand=-	145291	152175	hit=2
CAAGTGGANTAAGGCAGTG	19	1		4	1	reverse	47..65	reverse	47..65	trn-His	tRNA	strand=-	4	76	hit=1
GGGGATATAGCTCANTTGGTA	21	1		2	3	reverse	134002..134022	reverse	134964..134984	trn-Ala_2	tRNA	strand=-	134947	134984	hit=2
CTTTCAAGGAGGCAGCGGG	19	1		3	2	reverse	30096..30114	reverse	30488..30506	trn-Glu	tRNA	strand=-	30466	30538	hit=1
TACGCATTTCATTTCTGGTAGTAG	24	1		4	1	reverse	108820..108843	reverse	109760..109783	ycf1	mRNA:Other	strand=+	109405	110436	hit=2
GCCCCCATCGTCNAGTGGTTCAGG	24	1		3	2	reverse	30123..30146	reverse	30515..30538	trn-Glu	tRNA	strand=-	30466	30538	hit=1
GTAGCGCAGCTTGGTAGCG	19	1		3	2	reverse	65495..65513	reverse	66539..66557	trn-Pro	tRNA	strand=-	66490	66563	hit=1
GAGTGGACTAAAGCGTTGGATTGCTAATCCA	31	1			5	reverse	7683..7713	reverse	7830..7860	trn-Ser_1	tRNA	strand=+	7785	7872	hit=1
CTTGACGTGGTGGAAGTCATC	21		1	4	1	reverse	136935..136955	reverse	137891..137911	trn-Val_1	tRNA	strand=-	137869	137940	hit=2
AGATGGCTGAGTGGACTAAAGCGT	24	1		2	3	reverse	7698..7721	reverse	7845..7868	trn-Ser_1	tRNA	strand=+	7785	7872	hit=1
NAATTCACCATCGCGG	16	1		1	4	reverse	25..40	reverse	25..40	trn-His	tRNA	strand=-	4	76	hit=1
CAAGGAGGCAGCGG	14	1		4	1	reverse	30097..30110	reverse	30489..30502	trn-Glu	tRNA	strand=-	30466	30538	hit=1
GTGACTGGAGTGAAGTCGTAACAAGGTAGCCGTACT	36	1		2	3	forward	101511..101546	forward	102440..102475	16S rrn	rRNA	strand=+	101012	102502	hit=2
AGGCTCGGTGAAATAGACATGTCTGTGAAGATGCGG	36	1		1	4	forward	105784..105819	forward	106708..106743	23S rrn	rRNA	strand=+	104691	107500	hit=2
ATTGTATCATTAACTATTTCTTTATTTTGGTGTGAG	36	1		3	2	reverse	13208..13243	reverse	13517..13552	ig-RNA18	ig-RNA	starnd=+	13508	14020	hit=1
GTGACTGGAGTGAAGTCGTAACAAGGTAGCCGTACT	36	1		2	3	reverse	135218..135253	reverse	136174..136209	16S rrn	rRNA	strand=-	136147	137637	hit=2
AGGCTCGGTGAAATAGACATGTCTGTGAAGATGCGG	36	1		1	4	reverse	130945..130980	reverse	131906..131941	23S rrn	rRNA	strand=-	131149	133958	hit=2
a: The down-regulating represents: (HT-1+HT-2)/(CK-1+CK-2) ≥ 5
b: The read in this table represent the quantities of sequenced reads before normalization.
