# Supplementary material for: A novel class of heat-responsive small RNAs derived from the chloroplast genome of Chinese cabbage (Brassica rapa)
Source: BMC Genomics. 2011 Jun 3;12:289. doi: 10.1186/1471-2164-12-289 (PMC3126784; doi:10.1186/1471-2164-12-289)
Supplement: Additional file 9 — csRNAs detected by microRNA microarray analysis. [file 1471-2164-12-289-S9.XLS]

## Sheet: Additional File 10
Additional File 9. csRNAs detected by microRNA microarray analysis
Probe No.	csRNA sequence a	csRNA name	Size (nt)	Matched gene	Remarks	Abundance (Reads) b
						CK-1	CK-2	HT-1	HT-2
1	TCCTAACAGACCGGTAGACTTGAAC	csR-4.5sr-1	25	4.5S rrn	localized in 4.5S rrn 3’end，with marjority in the length ranging from 18 to 25 nt. The first 18 nt sequence is same with the next csRNA (probe 2),to test the specifity of microRNA array analysis.	129796	86634	116250	78184
2	AGACCGGTAGACTTGAAC	csR-4.5sr-1	18	4.5S rrn	localized in 4.5S rrn 3’end，with marjority in the length ranging from 18 to 25 nt.	181498	111542	105488	88334
3	TTGTAGTTCAATTGGTCAGAGCACC	csR-trnD-1	25	trn-Asp	the 3' end 25nt of 29nt csR-trnD-1. csR-trnD-1 localized in trn-Asp 5'end, with abundance peaks at 24, 29 and 31nt; and decreased in HT lines	128350	128785	54386	59790
4	AGTTACTAATTCATGATCTGGC	csR-ig-1	22	ig-RNA148	the most abundant csRNA from igRNA, 22nt size specific, induced in HT sample	27451	26781	34505	39099
5	GGGATTGTAGTTCAATTGGTCAGA	csR-trnD-1	24	trn-Asp	the 5' end 24nt of 29nt csR-trnD-1. csR-trnD-1 localized in trn-Asp 5'end,with abundance peaks at 24，29 and 31nt	29550	29603	40496	45252
6	AGGGATGTAGCGCAGCTTGG	csR-trnP-1	20	trn-Pro	localized in trn-Pro 5'end, with abundance peaks at 16 and 24-25nt	13209	10572	26434	26515
7	AAAGCGTCTGTAGGTGGCTT	csR-16sr-1	20	16S rrn	localized in the middle of 16S rrn，with the majority in 18-29nt, reduced in HT lines	26894	17416	16975	14094
8	GCTCAGGATGAACGCTGGCGGCA	csR-16sr-2	23	16S rrn	localized in 16S rrn 5'end, with abundance peaks at 23 and 28nt	9271	4697	5137	3508
9	TATTCTGGTGTCCTAGGCGTAGAGG	csR-5sr-3	25	5S rrn	localized in 5S rrn 5'end，with abundance peaks at 23 and 25nt	7204	4388	6082	4466
10	GGGGATATAGCTCAGTTGG	csR-trnA-1	19	trn-Ala_3	localized in trn-Ala exon3 5'end，with abundance peaks at 19 and 29nt	7852	6304	8874	8828
11	TATGGCGGAATTGGTAGACGCTACG	csR-trnL-1	25	trn-Leu_4	the 3' end 25nt of 29nt csR-trnL-1. localized in trn-Leu exon4 5'end，with abundance peaks at 22-23 and 29-30nt.	8249	5969	7295	6448
12	GCTCAGTTGGTAGAGCTCCG	csR-trnA-1	20	trn-Ala_3	the 3' end 20nt of 29nt csR-trnA-1, reduced in HT lines.csR-trnA-1 localized in trn-Ala exon3 5'end，with abundance peaks at 19 and 29nt	10718	9484	1014	1078
13	GAAAAATAGCTCGACGCCAGGATG	csR-5sr-1	24	5S rrn	localized in 5S rrn 3'end but 1nt outer，with abundance peak at 24-27nt	5140	4394	3344	3512
14	GGGGATATGGCGGAATTGGTAGA	csR-trnL-1	23	trn-Leu_4	localized in trn-Leu exon4 5'end，with abundance peaks at 22-23 and 29-30nt	3946	3014	4192	3964
15	GGCGGATGTAGCCAAGTGGA	csR-trnH-1	20	trn-His	localized in trn-His 5'end，with abundance peaks at 20 and 32nt.	4877	2814	3543	3000
16	AGAATGAAACTCAAAGGAATT	csR-16sr-5	21	16S rrn	localized in the middle of 16s rrn, with abundance peak at 22nt	5367	3553	2611	2228
17	GATCGGAAAGAACACCAACGGC	csR-16sr-3	22	16S rrn	localized in the middle of 16s rrn, with abundance peak at 22nt	4848	3409	2311	1887
18	GCCCCCATCGTCTAGTGGTTCAGG	csR-trnE-1	24	trn-Glu	localized in trn-Glu 5'end, with abundance peak at 24nt，increased in HT lines	2823	1372	3821	2965
19	GATACTGTAGGGGAGGTCCTGCGGA	csR-5sr-2	25	5S rrn	Middle 25nt in 31nt csR-5sr-2 sequence. csR-5sr-2 localized in the middle of 5S rrn，with abundance peak at 32nt, and reduced in HT lines	3312	2000	3236	2068
20	GCCGCTATGGTGAAATTGG	csR-trnL-2	19	trn-Leu_1	localized in trn-Leu 5'end，with abundance peak at 19nt	2415	1419	3398	2729
21	TGGGGCGTAGCCAAGCGGTAAGGCA	csR-trnQ-1	25	trn-Gln	the 3' end 25nt of csR-trnQ-1. csRNA-trnQ-1 localized in trn-Gln 5'end, with abundance peak at 27nt	3555	2207	1591	1479
22	GGTGAGTAACGCGTAAGAACCTGCC	csR-16sr-10	25	16S rrn	localized in the middle of 16S rrn，with majority at 21-26nt	3053	1954	1819	1414
23	GGCTGTTAACTGATTGGTCGTAG	csR-trnN-1	23	trn-Asn_1	localized at trn-Asn 5' end with its 3' termini at anticodon，with abundance peak at 23nt, and reduce in HT lines	1440	828	3182	2380
24	AGTTACTAATTCATGATCTGGCA	csR-ig-2	23	ig-RNA105	localized from igRNA, with abundance peak at 23nt, increased in HT lines	1581	1545	1978	2216
25	GCGGGTATAGTTTAGTGG	csR-trnG-1	18	trn-Gly_1	localized in trn-Gly 5'end，with abundance peak at 18nt	2237	1440	1612	1368
26	AAACAAGAATTCTTGAACAGCG	csR-mYCF-1	22	ycf77_1	localized in the middle of ycf77，with abundance peak at 22nt	1381	1046	1701	1294
27	GTATTGCTTTCATACGGC	csR-trnM-1	18	trn-Met_1	localized at trn-Met +20nt，with a length specificity at 18nt，increased in HT lines	961	735	1925	1737
28	TCAAACGAGGAAAGGCTTACG	csR-23sr-1	21	23S rrn	localized at 23S rrn 5'end +1nt, with abundance peaks at 21 and 26nt	1656	1000	1618	1034
29	GCCGGGATAGCTCAGTTGG	csR-trnF-1	19	trn-Phe	localized in trn-Phe 5'end，with abundance peaks at 19 and 29nt	1266	599	1885	1523
30	GCGGATATAGTCGAATGG	csR-trnG-2	18	trn-Gly_3	localized in trn-Gly exon3 5'end，with abundance peak at 18nt, reduced in HT lines	1945	1115	875	783
31	GGGTCGATGCCCGAGCGGTTAATGG	csR-trnT-1	25	trn-Thr_1	localized in trn-Thr 5'end, with abundance peak at 25nt	1181	731	1281	1068
32	TTCATGGACGTTGATAAGATCTTT	csR-ig-5	24	ig-RNA114	localized in igRNA，with abundance peak at 24nt, reduced in HT lines	1914	1543	333	299
33	TTCATGGACGTTGATAAGATCTTT	csR-ig-6	24	ig-RNA139	localized in igRNA，with abundance peak at 24nt, reduced in HT lines	1914	1543	333	299
34	CCCCAAGATGAGTGCTCTCCT	csR-23sr-2	21	23S rrn	localized in 23S rrn 3'end, with majority at 17 to 21nt	1166	634	1282	752
35	TGGAGGTAGAAGGCCTACGGGTCCT	csR-16sr-6	25	16S rrn	localized in the middle of 16s rrn, with abundance peak at 25nt	1461	1212	570	548
36	TCCGCTTTTATGTTAGTTCGTACTAT	csR-ig-4	26	ig-RNA42	localized in igRNA，with abundance peak at 24nt, increased in HT lines	848	630	1232	939
37	GTAGACTCTAAAAATACCCTTGGTA	csR-ig-3	29	ig-RNA66	the middle 25nt in 29nt csR-ig-3.csR-ig-3 localized in igRNA，with abundance peak at 29nt	851	1011	701	898
38	AGGGATATAACTCAGC	csR-trnV-1	16	trn-Val_4	localized in trn-Val exon4 5'end，with abundance peaks at 16 and 31nt	1087	848	616	664
39	GTTATTCTATTCCACCTCTTAGA	csR-mRPL-1	23	rpl23_2	localized in the middle of Ribosome protein L23，with abundance peak at 23nt	755	824	570	724
40	CGGATAAAAGTTACTCTAGGGA	csR-23sr-3	22	23S rrn	localized in the middle of 23S rrn，with abundance peak at 22nt, and reduced in HT lines	676	620	376	398
41	AGGTGCGGCTGGATCACCTCCT	csR-16sr-4	22	16S rrn	localized at the 3' end of 16S rrn, with abundance peak at 22nt	792	325	467	292
42	ATAACTCAGCGGTAGAGTGTCACCT	csR-trnV-1	25	trn-Val_4	the 3' end 25nt of 31nt csR-trnV-1. csR-trnV-1 localized in trn-Val exon4 5'end，with abundance peaks at 16 and 31nt, reduced in HT lines	817	743	140	141
43	GGAGAGATGGCTGAGTGGACTAAAG	csR-trnS-1	25	trn-Ser_1	localized in trn-Ser 5'end, with abundance peak at 25nt	471	411	388	415
44	GGATAGCTCAGTTGGTAGAGCAGAG	csR-trnF-1	25	trn-Phe	the 3' 25nt of 29nt csR-trnF-1. csR-trnF-1 localized in trn-Phe 5'end，with abundance peaks at 19 and 29nt	641	360	287	212
45	GTTGACTTTTAAAATCGTGAGG	csR-trnL-3	22	trn-Leu_5	localized at trn-Leu 5'end +8nt，with length specificity of 22nt	324	342	382	433
46	GTAGCTCAGTGGTAGAGCGGTCGGC	csR-trnN-2	25	trn-Asn_1	the 3'ends 25nt in 31nt csR-trnN-2. csR-trnN-2 localized in trn-Asn 5'end，with abundance peak at 31nt, reduced in HT lines	715	290	233	105
47	ACTGAAAATCCTCGTG	csR-trnF-2	16	trn-Phe	localized at trn-Phe anticodon，with 16nt length specificity, reduced in HT lines	484	308	13	10
48	ATGGACTCCTGACGTATACGAAGGA	csR-mNDH-1	25	mRNA:NADP	the 3' 25nt of 29nt csR-mNDH-1. csR-mNDH-1 localized in ndh ND2 3'end, with length specificity of 29nt, increased in HT lines	109	83	267	199
49	GGCGGCATGGCCGAGTGGTAAGGCG	csR-trnC-1	25	trn-Cys	localized in trn-Cys 5'end，with length sepecificity of 25nt, increased in HT lines	71	19	308	220
50	TGTCGAGTAGACCTTGTTGTTTTGT	csR-ig-7	25	ig-RNA56	the 5' end 25nt of 32nt csR-ig-7. csR-ig-7 localized in igRNA，with length specificity of 32nt, increased in HT lines.	20	33	209	249
51	TTTCGTCGAGAGATAATTAAAGG	csR-mYCF-2	23	ycf1	incresed in HT lines	157	129	201	182
52	ACGGGCATAACATCTACGATTGGA	csR-mPSB-3	24	psbK	with abundance peak at 23-24nt	132	75	183	104
53	GATAGTCAAGGACGTGT	csR-mPSB-4	17	psbA	the 3' end 17 nt of csR-mPSB-3 (22 nt), decreased in HT lines	43	35	59	42
54	TGGGCTGTCAAGAACGTAGAG	csR-ig-8	22	ig-RNA113	localized between tRNAA-A and 23S rRNA, decreased in HT lines	104	36	13	6
55	TGTGACCAATTAACCAACCAACA	csR-mYCF-8	23	ycf1	with abundance peak at 29-31nt, significantly decreased in HT lines	63	75	1	2
56	AGGAACGAGAATGAAGAGTGCAGT	csR-mPSB-5	24	psbM	incresed in HT lines	18	15	47	37
57	CCCCGTAGGAACTACGAGATCACC	csR-ig-9	25	ig-RNA113	localized between trn-Ala and 23S rRNA, decreased in HT lines	51	20	9	4
58	CTCACTTTTTCTAAGTAATGGGG	csR-ig-10	23	ig-RNA111	localized in the intron between trn-Ile, with abundance peak at 23nt, increased in HT lines	5	9	27	25
59	CCGTAGGAACTACGAGATCACC	csR-ig-11	23	ig-RNA113	localized between trn-Ala and 23S rRNA, decreased in HT lines	42	19	1
60	AATGATTCGGAGTTCTTGCAGA	csR-mYCF-3	22	ycf2	decreased in HT lines	23	19	12	8
61	CGTCTTGCTCATTAACATCTCGGA	csR-mATP-1	24	atpB	24nt size specific, increased in HT lines	10	6	21	21
62	TGAAGAGAGAAACAAAGAATATA	csR-mPSB-6	23	psbI	incresed in HT lines	3	5	13	20
63	TAGATTCTGGGAGGCAATTCTAA	csR-mRPO-1	23	rpoA	incresed in HT lines	4	1	16	11
64	AAACCTGTAGGTCCTTGAGCAGAC	csR-mPSB-11	24	psbC	decresed in HT lines	11	7	6	2
65	TTGGGTCGTTGCGATTACGGG	csR-ig-13	22	ig-RNA110	localized between 16S rRNA and trn-Ile, with 3' end right before the 5th exon of trn-Ile, decresed in HT lines	8	8	2	1
a: Sequences underlined represent the core sequences of csRNAs.
b: The read in this table represent the quantities of sequenced reads before normalization.
